# Supplementary material for: Neural network-based symmetric encryption algorithm with encrypted traffic protocol identification
Source: PeerJ Comput Sci. 2025 Apr 4;11:e2750. doi: 10.7717/peerj-cs.2750 (PMC12190287; doi:10.7717/peerj-cs.2750)
Supplement: Supplemental Information 2 [file peerj-cs-11-2750-s002.csv]

search URL:	https://patents.google.com/?q=%28deep+neural+networks%29&language=ENGLISH&oq=%28deep+neural+networks%29+language:ENGLISH
id	title	assignee	inventor/author	priority date	filing/creation date	publication date	grant date	result link	representative figure link
US-8527276-B1	Speech synthesis using deep neural networks	Google Inc.	Andrew William Senior, Byungha Chun, Michael Schuster	25/10/2012	25/10/2012	03/09/2013	03/09/2013	https://patents.google.com/patent/US8527276B1/en	https://patentimages.storage.googleapis.com/b3/a0/c3/3c17cd1c0e6dd7/US08527276-20130903-D00000.png
US-2013138436-A1	Discriminative pretraining of deep neural networks	Microsoft Corporation	Dong Yu, Li Deng, Frank Torsten Bernd Seide, Gang Li	26/11/2011	26/11/2011	30/05/2013		https://patents.google.com/patent/US20130138436A1/en	https://patentimages.storage.googleapis.com/51/12/0d/cc6d2977941694/US20130138436A1-20130530-D00000.png
US-2014142929-A1	Deep neural networks training for speech and pattern recognition	Microsoft Corporation	Frank Torsten Bernd Seide, Gang Li, Dong Yu, Adam C. Eversole, Xie Chen	20/11/2012	20/11/2012	22/05/2014		https://patents.google.com/patent/US20140142929A1/en	https://patentimages.storage.googleapis.com/96/d6/75/705bc7fd230041/US20140142929A1-20140522-D00000.png
US-2014372112-A1	Restructuring deep neural network acoustic models	Microsoft Corporation	Jian Xue, Emilian Stoimenov, Jinyu Li, Yifan Gong	18/06/2013	18/06/2013	18/12/2014		https://patents.google.com/patent/US20140372112A1/en	https://patentimages.storage.googleapis.com/56/9b/55/38964c8f1632d1/US20140372112A1-20141218-D00000.png
US-2015238148-A1	Method and system for anatomical object detection using marginal space deep neural networks	Siemens Aktiengesellschaft	Bogdan Georgescu, Yefeng Zheng, Hien Nguyen, Vivek Kumar Singh, Dorin Comaniciu, David Liu	17/10/2013	12/05/2015	27/08/2015		https://patents.google.com/patent/US20150238148A1/en	https://patentimages.storage.googleapis.com/5a/bb/c8/9e91569bd0f42f/US20150238148A1-20150827-D00000.png
US-2014257803-A1	Conservatively adapting a deep neural network in a recognition system	Microsoft Corporation	Dong Yu, Kaisheng Yao, Hang Su, Gang Li, Frank Seide	06/03/2013	06/03/2013	11/09/2014		https://patents.google.com/patent/US20140257803A1/en	https://patentimages.storage.googleapis.com/d2/8c/2c/ae9b8607e111bf/US20140257803A1-20140911-D00000.png
US-6128609-A	Training a neural network using differential input	Ralph E. Rose	Ralph E. Rose	14/10/1997	14/10/1997	03/10/2000	03/10/2000	https://patents.google.com/patent/US6128609A/en	https://patentimages.storage.googleapis.com/pages/US6128609-1.png
US-2016035078-A1	Image assessment using deep convolutional neural networks	Adobe Systems Incorporated	Zhe Lin, Hailin Jin, Jianchao Yang	30/07/2014	30/07/2014	04/02/2016		https://patents.google.com/patent/US20160035078A1/en	https://patentimages.storage.googleapis.com/c7/ee/c9/f8221649ad713c/US20160035078A1-20160204-D00000.png
US-2009210218-A1	Deep Neural Networks and Methods for Using Same	Nec Laboratories America, Inc.	Ronan Collobert, Jason Weston	07/02/2008	09/02/2009	20/08/2009		https://patents.google.com/patent/US20090210218A1/en
US-2016174902-A1	Method and System for Anatomical Object Detection Using Marginal Space Deep Neural Networks	Siemens Aktiengesellschaft	Bogdan Georgescu, Yefeng Zheng, Hien Hguyen, Vivek Kumar Singh, Dorin Comaniciu, David Liu	17/10/2013	26/02/2016	23/06/2016		https://patents.google.com/patent/US20160174902A1/en	https://patentimages.storage.googleapis.com/f2/f4/05/dd991fe88a6d75/US20160174902A1-20160623-D00000.png
US-2013138589-A1	Exploiting sparseness in training deep neural networks	Microsoft Corporation	Dong Yu, Li Deng, Frank Torsten Bernd Seide, Gang Li	28/11/2011	28/11/2011	30/05/2013		https://patents.google.com/patent/US20130138589A1/en	https://patentimages.storage.googleapis.com/89/06/84/1fe1e060626d1f/US20130138589A1-20130530-D00000.png
US-2014257805-A1	Multilingual deep neural network	Microsoft Corporation	Jui-Ting Huang, Jinyu Li, Dong Yu, Li Deng, Yifan Gong	11/03/2013	11/03/2013	11/09/2014		https://patents.google.com/patent/US20140257805A1/en	https://patentimages.storage.googleapis.com/16/dd/5c/904b2f75a40ece/US20140257805A1-20140911-D00000.png
CN-103778414-A	Real-time face recognition method based on deep neural network	杭州电子科技大学	罗志增, 邢健飞, 席旭刚, 高云园	17/01/2014	17/01/2014	07/05/2014		https://patents.google.com/patent/CN103778414A/en
CN-103345656-A	Method and device for data identification based on multitask deep neural network	中国科学院自动化研究所	谭铁牛, 王亮, 王威, 黄岩	17/07/2013	17/07/2013	09/10/2013		https://patents.google.com/patent/CN103345656A/en
US-2015161522-A1	Method and system for joint training of hybrid neural networks for acoustic modeling in automatic speech recognition	International Business Machines Corporation	George A. Saon, Hagen Soltau	06/12/2013	24/06/2014	11/06/2015		https://patents.google.com/patent/US20150161522A1/en	https://patentimages.storage.googleapis.com/5f/3d/87/181fd9ce26e682/US20150161522A1-20150611-D00000.png
US-2014067738-A1	Training Deep Neural Network Acoustic Models Using Distributed Hessian-Free Optimization	International Business Machines Corporation	Brian E. D. Kingsbury	28/08/2012	04/03/2013	06/03/2014		https://patents.google.com/patent/US20140067738A1/en	https://patentimages.storage.googleapis.com/e0/44/95/47a66e3ff8be1f/US20140067738A1-20140306-D00000.png
US-2015161994-A1	Method and Apparatus for Speech Recognition Using Neural Networks with Speaker Adaptation	Nuance Communications, Inc.	Yun Tang, Venkatesh Nagesha, Xing Fan	05/12/2013	05/12/2013	11/06/2015		https://patents.google.com/patent/US20150161994A1/en	https://patentimages.storage.googleapis.com/0e/0b/ca/58f50fd349aaa7/US20150161994A1-20150611-D00000.png
US-2015255061-A1	Low-footprint adaptation and personalization for a deep neural network	Microsoft Corporation	Jian Xue, Jinyu Li, Dong Yu, Michael L. Seltzer, Yifan Gong	07/03/2014	07/03/2014	10/09/2015		https://patents.google.com/patent/US20150255061A1/en	https://patentimages.storage.googleapis.com/22/0d/f1/73b9c1b85b5da3/US20150255061A1-20150910-D00000.png
US-8965112-B1	Sequence transcription with deep neural networks	Google Inc.	Julian Ibarz, Yaroslav Bulatov, Ian Goodfellow	09/12/2013	17/12/2013	24/02/2015	24/02/2015	https://patents.google.com/patent/US8965112B1/en	https://patentimages.storage.googleapis.com/02/0d/17/d2a88bcf14c44a/US08965112-20150224-D00000.png
CN-103605972-A	Non-restricted environment face verification method based on block depth neural network	康江科技(北京)有限责任公司	不公告发明人	10/12/2013	10/12/2013	26/02/2014		https://patents.google.com/patent/CN103605972A/en
US-2015170002-A1	Object detection using deep neural networks	Google Inc.	Christian Szegedy, Dumitru Erhan, Alexander Toshkov Toshev	31/05/2013	27/05/2014	18/06/2015		https://patents.google.com/patent/US20150170002A1/en	https://patentimages.storage.googleapis.com/22/b2/de/6d72efaaf519d9/US20150170002A1-20150618-D00000.png
US-2014067735-A1	Computer-implemented deep tensor neural network	Microsoft Corporation	Dong Yu, Li Deng, Frank Seide	29/08/2012	29/08/2012	06/03/2014		https://patents.google.com/patent/US20140067735A1/en	https://patentimages.storage.googleapis.com/6e/c6/1b/15b6433ac18f15/US20140067735A1-20140306-D00000.png
US-2011182469-A1	3d convolutional neural networks for automatic human action recognition	Nec Laboratories America, Inc.	Shuiwang Ji, Wei Xu, Ming Yang, Kai Yu	28/01/2010	11/06/2010	28/07/2011		https://patents.google.com/patent/US20110182469A1/en	https://patentimages.storage.googleapis.com/83/02/69/df5ae7390674a7/US20110182469A1-20110728-D00000.png
US-2015127594-A1	Transfer learning for deep neural network based hotword detection	Google Inc.	Maria Carolina Parada San Martin, Guoguo Chen, Georg Heigold	04/11/2013	31/03/2014	07/05/2015		https://patents.google.com/patent/US20150127594A1/en	https://patentimages.storage.googleapis.com/a9/fe/d2/824ecf7ea485a1/US20150127594A1-20150507-D00000.png
US-2015324690-A1	Deep Learning Training System	Microsoft Corporation	Trishul A. Chilimbi, Yutaka Suzue, Johnson R. Apacible, Karthik Kalyanaraman	08/05/2014	22/09/2014	12/11/2015		https://patents.google.com/patent/US20150324690A1/en	https://patentimages.storage.googleapis.com/fb/b0/a8/640005e8019e4f/US20150324690A1-20151112-D00000.png
US-2013212052-A1	Tensor deep stacked neural network	Microsoft Corporation	Dong Yu, Li Deng, Brian Hutchinson	15/02/2012	15/02/2012	15/08/2013		https://patents.google.com/patent/US20130212052A1/en	https://patentimages.storage.googleapis.com/c1/b5/b2/7d2b52e7543c33/US20130212052A1-20130815-D00000.png
US-2015310862-A1	Deep learning for semantic parsing including semantic utterance classification	Microsoft Corporation	Yann Nicolas Dauphin, Dilek Z. Hakkani-Tur, Gokhan Tur, Larry Paul Heck	24/04/2014	24/04/2014	29/10/2015		https://patents.google.com/patent/US20150310862A1/en	https://patentimages.storage.googleapis.com/66/c8/05/912acb36ec7f7f/US20150310862A1-20151029-D00000.png
US-2015340032-A1	Training multiple neural networks with different accuracy	Google Inc.	Alexander H. Gruenstein	23/05/2014	23/05/2014	26/11/2015		https://patents.google.com/patent/US20150340032A1/en	https://patentimages.storage.googleapis.com/d9/c0/75/312fb62dd41e66/US20150340032A1-20151126-D00000.png
US-2014257804-A1	Exploiting heterogeneous data in deep neural network-based speech recognition systems	Microsoft Corporation	Jinyu Li, Dong Yu, Yifan Gong	07/03/2013	07/03/2013	11/09/2014		https://patents.google.com/patent/US20140257804A1/en	https://patentimages.storage.googleapis.com/6f/8e/ed/dfa7401fd5f992/US20140257804A1-20140911-D00000.png
CN-104077599-A	Polarization SAR image classification method based on deep neural network	西安电子科技大学	侯彪, 寇宏达, 焦李成, 王爽, 张向荣, 马文萍	04/07/2014	04/07/2014	01/10/2014		https://patents.google.com/patent/CN104077599A/en
US-2016099010-A1	Convolutional, long short-term memory, fully connected deep neural networks	Google Inc.	Tara N. Sainath, Andrew W. Senior, Oriol Vinyals, Hasim Sak	03/10/2014	08/09/2015	07/04/2016		https://patents.google.com/patent/US20160099010A1/en	https://patentimages.storage.googleapis.com/17/4c/f8/c6809a45d4ec05/US20160099010A1-20160407-D00000.png
US-2015112182-A1	Method and System for Machine Learning Based Assessment of Fractional Flow Reserve	Siemens Aktiengesellschaft	Puneet Sharma, Ali Kamen, Bogdan Georgescu, Frank Sauer, Dorin Comaniciu, Yefeng Zheng, Hien Nguyen, Vivek Kumar Singh	17/10/2013	16/10/2014	23/04/2015		https://patents.google.com/patent/US20150112182A1/en	https://patentimages.storage.googleapis.com/8a/0c/10/f2246196762d78/US20150112182A1-20150423-D00000.png
US-2016328643-A1	Method and System for Approximating Deep Neural Networks for Anatomical Object Detection	Siemens Aktiengesellschaft	David Liu, Nathan Lay, Shaohua Kevin Zhou, Jan KRETSCHMER, Hien Nguyen, Vivek Kumar Singh, Yefeng Zheng, Bogdan Georgescu, Dorin Comaniciu	07/05/2015	07/05/2015	10/11/2016		https://patents.google.com/patent/US20160328643A1/en	https://patentimages.storage.googleapis.com/2a/f4/73/31f14febcb910c/US20160328643A1-20161110-D00000.png
CN-104573731-A	Rapid target detection method based on convolutional neural network	厦门大学	王菡子, 郭冠军, 严严	06/02/2015	06/02/2015	29/04/2015		https://patents.google.com/patent/CN104573731A/en
US-9240184-B1	Frame-level combination of deep neural network and gaussian mixture models	Google Inc.	Hui Lin, Xin Lei, Vincent Vanhoucke	15/11/2012	12/02/2013	19/01/2016	19/01/2016	https://patents.google.com/patent/US9240184B1/en	https://patentimages.storage.googleapis.com/5d/75/c1/ccc68330de5ae6/US09240184-20160119-D00000.png
CN-103530689-A	Deep learning-based clustering method	中国科学院自动化研究所	谭铁牛, 王亮, 黄永祯, 宋纯锋	31/10/2013	31/10/2013	22/01/2014		https://patents.google.com/patent/CN103530689A/en
US-2016019459-A1	Noise-enhanced convolutional neural networks	University Of Southern California	Kartik Audhkhasi, Bart Kosko, Osonde Osoba	18/07/2014	20/07/2015	21/01/2016		https://patents.google.com/patent/US20160019459A1/en	https://patentimages.storage.googleapis.com/05/12/6b/0eccf028fb7a13/US20160019459A1-20160121-D00000.png
US-2016180195-A1	Augmenting Layer-Based Object Detection With Deep Convolutional Neural Networks	Toyota Jidosha Kabushiki Kaisha	Eric Martinson, Veeraganesh Yalla	06/09/2013	19/02/2016	23/06/2016		https://patents.google.com/patent/US20160180195A1/en	https://patentimages.storage.googleapis.com/af/af/a1/2370032fd65af6/US20160180195A1-20160623-D00000.png
US-2016328644-A1	Adaptive selection of artificial neural networks	Qualcomm Incorporated	Dexu Lin, Venkata Sreekanta Reddy ANNAPUREDDY, Sachin Subhash TALATHI, Mark Staskauskas, Aniket Vartak, Regan Blythe TOWAL, David Jonathan Julian, Anthony Sarah	08/05/2015	08/10/2015	10/11/2016		https://patents.google.com/patent/US20160328644A1/en	https://patentimages.storage.googleapis.com/1e/8e/29/59f9de237b2003/US20160328644A1-20161110-D00000.png
US-2015066496-A1	Assignment of semantic labels to a sequence of words using neural network architectures	Microsoft Corporation	Anoop Deoras, Kaisheng Yao, Xiaodong He, Li Deng, Geoffrey Gerson Zweig, Ruhi Sarikaya, Dong Yu, Mei-Yuh Hwang, Gregoire Mesnil	02/09/2013	02/09/2013	05/03/2015		https://patents.google.com/patent/US20150066496A1/en	https://patentimages.storage.googleapis.com/36/1f/58/17c0ad9f7c42d8/US20150066496A1-20150305-D00000.png
CN-104112263-A	Method for fusing full-color image and multispectral image based on deep neural network	南京理工大学	黄伟, 肖亮, 韦志辉	28/06/2014	28/06/2014	22/10/2014		https://patents.google.com/patent/CN104112263A/en
US-2015161995-A1	Learning front-end speech recognition parameters within neural network training	Nuance Communications, Inc.	Tara N. Sainath, Brian E.D. Kingsbury, Abdel-rahman Mohamed, Bhuvana Ramabhadran	06/12/2013	05/12/2014	11/06/2015		https://patents.google.com/patent/US20150161995A1/en	https://patentimages.storage.googleapis.com/ee/5e/30/3f791d8dade0cc/US20150161995A1-20150611-D00000.png
US-2017032222-A1	Cross-trained convolutional neural networks using multimodal images	Xerox Corporation	Arjun Sharma, Pramod Sankar Kompalli	30/07/2015	30/07/2015	02/02/2017		https://patents.google.com/patent/US20170032222A1/en	https://patentimages.storage.googleapis.com/5f/cb/99/824a6e024c83d5/US20170032222A1-20170202-D00000.png
US-9373057-B1	Training a neural network to detect objects in images	Google Inc.	Dumitru Erhan, Christian Szegedy, Dragomir Anguelov	01/11/2013	30/10/2014	21/06/2016	21/06/2016	https://patents.google.com/patent/US9373057B1/en	https://patentimages.storage.googleapis.com/4f/8b/0e/3d07a951d75861/US09373057-20160621-D00000.png
US-2015363688-A1	Modeling interestingness with deep neural networks	Microsoft Corporation	Jianfeng Gao, Li Deng, Michael Gamon, Xiaodong He, Patrick Pantel	13/06/2014	13/06/2014	17/12/2015		https://patents.google.com/patent/US20150363688A1/en	https://patentimages.storage.googleapis.com/b9/57/f8/fe5d5f72e642c6/US20150363688A1-20151217-D00000.png
CN-104866810-A	Face recognition method of deep convolutional neural network	北京工业大学	孙艳丰, 齐光磊, 胡永利	10/04/2015	10/04/2015	26/08/2015		https://patents.google.com/patent/CN104866810A/en
US-2016239706-A1	Convolution matrix multiply with callback for deep tiling for deep convolutional neural networks	Qualcomm Incorporated	Daniel Hendricus Franciscus DIJKMAN, Matthew BADIN	13/02/2015	03/09/2015	18/08/2016		https://patents.google.com/patent/US20160239706A1/en	https://patentimages.storage.googleapis.com/24/3d/bc/69ff983198a1bf/US20160239706A1-20160818-D00000.png
US-2015149165-A1	Speaker Adaptation of Neural Network Acoustic Models Using I-Vectors	International Business Machines Corporation	George A. Saon	27/11/2013	29/09/2014	28/05/2015		https://patents.google.com/patent/US20150149165A1/en	https://patentimages.storage.googleapis.com/bd/8d/42/a182a0904d06f4/US20150149165A1-20150528-D00000.png
US-2016259994-A1	Digital image processing using convolutional neural networks	Accenture Global Service Limited	Arun Ravindran, Ozlem Celik-Tinmaz, Mohamed Badawy	04/03/2015	04/03/2015	08/09/2016		https://patents.google.com/patent/US20160259994A1/en	https://patentimages.storage.googleapis.com/07/01/e8/9ea2ea6745300f/US20160259994A1-20160908-D00000.png
US-2014288928-A1	System and method for applying a convolutional neural network to speech recognition	Gerald Bradley PENN, Hui Jiang, Ossama Abdelhamid Mohamed Abdelhamid, Abdel-rahman Samir Abdel-rahman Mohamed	Gerald Bradley PENN, Hui Jiang, Ossama Abdelhamid Mohamed Abdelhamid, Abdel-rahman Samir Abdel-rahman Mohamed	25/03/2013	25/03/2013	25/09/2014		https://patents.google.com/patent/US20140288928A1/en	https://patentimages.storage.googleapis.com/59/a1/29/fa0152e385c3c5/US20140288928A1-20140925-D00000.png
US-9324022-B2	Classifying data with deep learning neural records incrementally refined through expert input	Signal/Sense, Inc.	David Russell Williams, Jr., Luke Robert Gutzwiller, Megan Ursula Hazen, Brigham Sterling Anderson, Alan McIntyre, Tom Abeles	04/03/2014	04/03/2015	26/04/2016	26/04/2016	https://patents.google.com/patent/US9324022B2/en	https://patentimages.storage.googleapis.com/34/1b/a9/280b5ae6e041ed/US09324022-20160426-D00000.png
US-9263036-B1	System and method for speech recognition using deep recurrent neural networks	Google Inc.	Alexander B. Graves	29/11/2012	26/11/2013	16/02/2016	16/02/2016	https://patents.google.com/patent/US9263036B1/en	https://patentimages.storage.googleapis.com/1c/d0/cd/3c54b356a4c93f/US09263036-20160216-D00000.png
CN-103824054-A	Cascaded depth neural network-based face attribute recognition method	北京旷视科技有限公司	印奇, 曹志敏, 姜宇宁, 杨东	17/02/2014	17/02/2014	28/05/2014		https://patents.google.com/patent/CN103824054A/en
US-2015100530-A1	Methods and apparatus for reinforcement learning	Google Inc.	Volodymyr Mnih, Koray Kavukcuoglu	08/10/2013	05/12/2013	09/04/2015		https://patents.google.com/patent/US20150100530A1/en	https://patentimages.storage.googleapis.com/05/fd/4b/dcc15ba3580e01/US20150100530A1-20150409-D00000.png
US-2015139485-A1	Pose-aligned networks for deep attribute modeling	Facebook, Inc.	Lubomir Dimitrov Bourdev	15/11/2013	07/02/2014	21/05/2015		https://patents.google.com/patent/US20150139485A1/en	https://patentimages.storage.googleapis.com/0f/d7/3a/6b546f5ffbaeec/US20150139485A1-20150521-D00000.png
US-9286524-B1	Multi-task deep convolutional neural networks for efficient and robust traffic lane detection	Toyota Motor Engineering & Manufacturing North America, Inc., University Of Technology, Sydney	Xue Mei, Danil V. Prokhorov, Jun Li, Dacheng Tao	15/04/2015	15/04/2015	15/03/2016	15/03/2016	https://patents.google.com/patent/US9286524B1/en	https://patentimages.storage.googleapis.com/27/2e/00/20a0ff06ab4272/US09286524-20160315-D00000.png
US-2015293976-A1	Context-Sensitive Search Using a Deep Learning Model	Microsoft Corporation	Chenlei Guo, Jianfeng Gao, Ye-Yi Wang, Li Deng, Xiaodong He	14/04/2014	14/04/2014	15/10/2015		https://patents.google.com/patent/US20150293976A1/en	https://patentimages.storage.googleapis.com/91/2a/8f/f85501e2f4b2f3/US20150293976A1-20151015-D00000.png
US-2015117760-A1	Regionlets with Shift Invariant Neural Patterns for Object Detection	Nec Laboratories America, Inc.	Xiaoyu Wang, Yuanqing Lin, Will Zou, Miao SUN	30/10/2013	17/10/2014	30/04/2015		https://patents.google.com/patent/US20150117760A1/en	https://patentimages.storage.googleapis.com/a3/92/7e/f34e891cf21e93/US20150117760A1-20150430-D00000.png
CN-103996056-A	Tattoo image classification method based on deep learning	浙江工业大学	张永良, 肖健伟, 高思斌, 肖刚	08/04/2014	08/04/2014	20/08/2014		https://patents.google.com/patent/CN103996056A/en
US-2016093048-A1	Deep similarity learning for multimodal medical images	Siemens Healthcare Gmbh	Xi Cheng, Li Zhang, Yefeng Zheng	25/09/2014	25/09/2015	31/03/2016		https://patents.google.com/patent/US20160093048A1/en	https://patentimages.storage.googleapis.com/5e/ce/21/6d0eac4c474b47/US20160093048A1-20160331-D00000.png
CN-103150596-A	Training system of back propagation neural network DNN (Deep Neural Network)	百度在线网络技术（北京）有限公司	欧阳剑	22/02/2013	22/02/2013	12/06/2013		https://patents.google.com/patent/CN103150596A/en
WO-2014205231-A1	Deep learning framework for generic object detection	The Regents Of The University Of Michigan	Honglak LEE, Kihyuk SOHN	19/06/2013	19/06/2014	24/12/2014		https://patents.google.com/patent/WO2014205231A1/en
US-2016063359-A1	Processing images using deep neural networks	Google Inc.	Christian Szegedy, Vincent O. Vanhoucke	29/08/2014	28/08/2015	03/03/2016		https://patents.google.com/patent/US20160063359A1/en	https://patentimages.storage.googleapis.com/7a/8d/ac/2ee4e76c661849/US20160063359A1-20160303-D00000.png
US-2015161987-A1	Systems and methods for accelerating hessian-free optimization for deep neural networks by implicit preconditioning and sampling	International Business Machines Corporation	Lior Horesh, Brian E.D. Kingsbury, Tara N. Sainath	06/12/2013	29/09/2014	11/06/2015		https://patents.google.com/patent/US20150161987A1/en	https://patentimages.storage.googleapis.com/45/e9/12/55df24d1403582/US20150161987A1-20150611-D00000.png
KR-101657495-B1	Image recognition method using deep learning analysis modular systems	(주)한국플랫폼서비스기술	이준혁, 제성관	04/09/2015	04/09/2015	30/09/2016	30/09/2016	https://patents.google.com/patent/KR101657495B1/en	https://patentimages.storage.googleapis.com/8b/eb/69/b84ce3ae4c4b6e/112015086254612-pat00001.png
CN-103413174-A	Short-term wind speed multi-step prediction method based on deep learning method	哈尔滨工业大学	于达仁, 万杰, 胡清华, 刘金福, 郭钰锋, 苏鹏宇	30/08/2013	30/08/2013	27/11/2013		https://patents.google.com/patent/CN103413174A/en
CN-104616033-A	Fault diagnosis method for rolling bearing based on deep learning and SVM (Support Vector Machine)	重庆大学	刘嘉敏, 刘军委, 刘亦哲, 罗甫林, 彭玲, 黄鸿	13/02/2015	13/02/2015	13/05/2015		https://patents.google.com/patent/CN104616033A/en
CN-104616032-A	Multi-camera system target matching method based on deep-convolution neural network	浙江工商大学	王慧燕, 王勋, 何肖爽, 陈卫刚	30/01/2015	30/01/2015	13/05/2015		https://patents.google.com/patent/CN104616032A/en
US-9466292-B1	Online incremental adaptation of deep neural networks using auxiliary Gaussian mixture models in speech recognition	Google Inc.	Xin Lei, Petar Aleksic	03/05/2013	03/05/2013	11/10/2016	11/10/2016	https://patents.google.com/patent/US9466292B1/en	https://patentimages.storage.googleapis.com/c9/92/20/b57236d52b0b8f/US09466292-20161011-D00000.png
US-9460711-B1	Multilingual, acoustic deep neural networks	Google Inc.	Vincent Olivier Vanhoucke, Jeffrey Adgate Dean, Georg Heigold, Marc'aurelio Ranzato, Matthieu Devin, Patrick An Phu Nguyen, Andrew William Senior	15/04/2013	15/04/2013	04/10/2016	04/10/2016	https://patents.google.com/patent/US9460711B1/en	https://patentimages.storage.googleapis.com/18/c7/c5/ed45d7fd78b631/US09460711-20161004-D00000.png
US-2014310218-A1	High-Order Semi-RBMs and Deep Gated Neural Networks for Feature Interaction Identification and Non-Linear Semantic Indexing	Nec Laboratories America, Inc.	Renqiang Min, Bing Bai	11/04/2013	02/04/2014	16/10/2014		https://patents.google.com/patent/US20140310218A1/en	https://patentimages.storage.googleapis.com/f8/fd/a6/411b10c8de031f/US20140310218A1-20141016-D00000.png
CN-104200224-A	Valueless image removing method based on deep convolutional neural networks	西北工业大学	张艳宁, 杨涛, 屈冰欣	28/08/2014	28/08/2014	10/12/2014		https://patents.google.com/patent/CN104200224A/en
US-2015248608-A1	Deep Convolutional Neural Networks for Automated Scoring of Constructed Responses	Educational Testing Service	Derrick Higgins, Lei Chen, Michael Heilman, Klaus Zechner, Nitin Madnani	28/02/2014	27/02/2015	03/09/2015		https://patents.google.com/patent/US20150248608A1/en	https://patentimages.storage.googleapis.com/f9/74/c3/74be1c0ef1da21/US20150248608A1-20150903-D00000.png
US-2015032449-A1	Method and Apparatus for Using Convolutional Neural Networks in Speech Recognition	Nuance Communications, Inc.	Tara N. Sainath, Abdel-Rahman S. Mohamed, Brian E. D. Kingsbury, Bhuvana Ramabhadran	26/07/2013	26/07/2013	29/01/2015		https://patents.google.com/patent/US20150032449A1/en	https://patentimages.storage.googleapis.com/ba/21/0c/96028b74fd70ec/US20150032449A1-20150129-D00000.png
US-2016275947-A1	Variable-component deep neural network for robust speech recognition	Microsoft Technology Licensing, Llc	Jinyu Li, Rui Zhao, Yifan Gong	09/09/2014	09/09/2014	22/09/2016		https://patents.google.com/patent/US20160275947A1/en	https://patentimages.storage.googleapis.com/c8/f2/34/0f7cce096b009d/US20160275947A1-20160922-D00000.png
US-2016321784-A1	Reducing image resolution in deep convolutional networks	Qualcomm Incorporated	Venkata Sreekanta Reddy ANNAPUREDDY	28/04/2015	18/09/2015	03/11/2016		https://patents.google.com/patent/US20160321784A1/en	https://patentimages.storage.googleapis.com/98/e2/4e/e84377d5aecab4/US20160321784A1-20161103-D00000.png
CN-105160866-A	Traffic flow prediction method based on deep learning nerve network structure	浙江高速信息工程技术有限公司	黄步添, 方玖琳	07/08/2015	07/08/2015	16/12/2015		https://patents.google.com/patent/CN105160866A/en
US-2015363634-A1	Face Hallucination Using Convolutional Neural Networks	Beijing Kuangshi Technology Co.,Ltd.	Qi Yin, Zhimin Cao, Erjin Zhou	17/06/2014	17/06/2014	17/12/2015		https://patents.google.com/patent/US20150363634A1/en	https://patentimages.storage.googleapis.com/8d/fc/4a/941ca6fde3cf42/US20150363634A1-20151217-D00000.png
CN-103680496-A	Deep-neural-network-based acoustic model training method, hosts and system	百度在线网络技术（北京）有限公司	贾磊, 苏丹, 胡娜	19/12/2013	19/12/2013	26/03/2014		https://patents.google.com/patent/CN103680496A/en
CN-104299006-A	Vehicle license plate recognition method based on deep neural network	中国传媒大学	巩微	23/07/2014	23/07/2014	21/01/2015		https://patents.google.com/patent/CN104299006A/en
US-2016034814-A1	Noise-boosted back propagation and deep learning neural networks	University Of Southern California	Kartik Audhkhasi, Osonde Osoba, Bart Kosko	01/08/2014	03/08/2015	04/02/2016		https://patents.google.com/patent/US20160034814A1/en	https://patentimages.storage.googleapis.com/35/42/bb/04f0b180473e3a/US20160034814A1-20160204-D00000.png
US-2016142266-A1	Extracting dependencies between network assets using deep learning	Battelle Memorial Institute	Thomas E. Carroll, Satish Chikkagoudar, Thomas W. Edgar, Kiri J. Oler, Kristine M. Arthur, Daniel M. Johnson, Lars J. Kangas	19/11/2014	19/11/2014	19/05/2016		https://patents.google.com/patent/US20160142266A1/en	https://patentimages.storage.googleapis.com/2f/61/a2/d1485265ae895d/US20160142266A1-20160519-D00000.png
CN-105488565-A	Calculation apparatus and method for accelerator chip accelerating deep neural network algorithm	中国科学院计算技术研究所	李震, 刘少礼, 张士锦, 罗韬, 钱诚, 陈云霁, 陈天石	17/11/2015	17/11/2015	13/04/2016		https://patents.google.com/patent/CN105488565A/en
US-2016379352-A1	Label-free non-reference image quality assessment via deep neural network	Samsung Electronics Co., Ltd.	Qiang Zhang, Zhengping Ji, Lilong SHI, Ilia Ovsiannikov	24/06/2015	03/11/2015	29/12/2016		https://patents.google.com/patent/US20160379352A1/en	https://patentimages.storage.googleapis.com/2f/2d/98/07e5fdfebbaa63/US20160379352A1-20161229-D00000.png
CN-104866727-A	Deep learning-based method for analyzing medical data and intelligent analyzer thereof	陈宽	陈宽	02/06/2015	02/06/2015	26/08/2015		https://patents.google.com/patent/CN104866727A/en
US-2017169313-A1	Image processing apparatus and method based on deep learning and neural network learning	Samsung Electronics Co., Ltd.	Hyun Jin Choi, Chang Hyun Kim, Eun Soo SHIM, Dong Hwa Lee, Ki Hwan CHOI	14/12/2015	21/09/2016	15/06/2017		https://patents.google.com/patent/US20170169313A1/en	https://patentimages.storage.googleapis.com/e3/aa/09/558f95cb6b1f0d/US20170169313A1-20170615-D00000.png
CN-104102919-A	Image classification method capable of effectively preventing convolutional neural network from being overfit	同济大学	王瀚漓, 俞定君	14/07/2014	14/07/2014	15/10/2014		https://patents.google.com/patent/CN104102919A/en
US-9697826-B2	Processing multi-channel audio waveforms	Google Inc.	Tara N. Sainath, Ron J. Weiss, Kevin William Wilson, Andrew W. Senior, Arun Narayanan, Yedid Hoshen, Michiel A. U. Bacchiani	27/03/2015	08/07/2016	04/07/2017	04/07/2017	https://patents.google.com/patent/US9697826B2/en	https://patentimages.storage.googleapis.com/5d/40/d6/3716453cb5074b/US09697826-20170704-D00000.png
CN-104517103-A	Traffic sign classification method based on deep neural network	广州中国科学院先进技术研究所	贺庆, 冷斌, 官冠, 胡欢, 蒋东国	26/12/2014	26/12/2014	15/04/2015		https://patents.google.com/patent/CN104517103A/en
US-2016217367-A1	Sub-matrix input for neural network layers	Google Inc.	Ignacio Lopez Moreno, Yu-hsin Joyce Chen	27/01/2015	04/02/2015	28/07/2016		https://patents.google.com/patent/US20160217367A1/en	https://patentimages.storage.googleapis.com/ce/45/7c/a86c6653b0c5ca/US20160217367A1-20160728-D00000.png
CN-103531205-A	Asymmetrical voice conversion method based on deep neural network feature mapping	常州工学院	鲍静益, 徐宁	09/10/2013	09/10/2013	22/01/2014		https://patents.google.com/patent/CN103531205A/en
CN-104935600-A	Mobile ad hoc network intrusion detection method and device based on deep learning	中国电子科技集团公司第五十四研究所	吴巍, 黄炜, 张林杰, 贾哲, 庄杰, 李强	19/06/2015	19/06/2015	23/09/2015		https://patents.google.com/patent/CN104935600A/en
CN-104317834-A	Cross-media sorting method based on deep neural network	浙江大学	吴飞, 鲁伟明, 卢鑫炎, 王东辉, 汤斯亮, 邵健, 庄越挺	10/10/2014	10/10/2014	28/01/2015		https://patents.google.com/patent/CN104317834A/en
US-9773196-B2	Utilizing deep learning for automatic digital image segmentation and stylization	Adobe Systems Incorporated	Ian Sachs, Xiaoyong Shen, Sylvain Paris, Aaron Hertzmann, Elya Shechtman, Brian Price	25/01/2016	25/01/2016	26/09/2017	26/09/2017	https://patents.google.com/patent/US9773196B2/en	https://patentimages.storage.googleapis.com/b0/2a/04/57106fd8bcbf3d/US09773196-20170926-D00000.png
US-9552548-B1	Using classified text and deep learning algorithms to identify risk and provide early warning	Intraspexion Inc.	Nelson E. Brestoff	01/07/2016	27/09/2016	24/01/2017	24/01/2017	https://patents.google.com/patent/US9552548B1/en	https://patentimages.storage.googleapis.com/75/08/92/093ca0342aaaa1/US09552548-20170124-D00000.png
CN-105184271-A	Automatic vehicle detection method based on deep learning	苏州派瑞雷尔智能科技有限公司, 青岛智能产业技术研究院, 江苏中科智能工程有限公司, 天问汇科（北京）技术有限公司	姚彦洁, 田滨, 王飞跃, 杨柳青	18/09/2015	18/09/2015	23/12/2015		https://patents.google.com/patent/CN105184271A/en
US-2016322042-A1	Fast deep neural network feature transformation via optimized memory bandwidth utilization	Nuance Communications, Inc.	Jan Vlietinck, Stephan Kanthak, Rudi Vuerinckx, Christophe Ris	29/04/2015	29/04/2015	03/11/2016		https://patents.google.com/patent/US20160322042A1/en	https://patentimages.storage.googleapis.com/d7/b5/d9/2e7a7fe9272216/US20160322042A1-20161103-D00000.png
US-2017132496-A1	Hardware-efficient deep convolutional neural networks	Microsoft Technology Licensing, Llc	Mohammed Shoaib, Jie Liu	05/11/2015	05/11/2015	11/05/2017		https://patents.google.com/patent/US20170132496A1/en	https://patentimages.storage.googleapis.com/f1/b6/ed/f2d8125a2aac71/US20170132496A1-20170511-D00000.png
US-4926064-A	Sleep refreshed memory for neural network	Syntonic Systems Inc.	Carlos C. Tapang	22/07/1988	26/07/1989	15/05/1990	15/05/1990	https://patents.google.com/patent/US4926064A/en	https://patentimages.storage.googleapis.com/pages/US4926064-2.png
US-2016284346-A1	Deep neural net based filter prediction for audio event classification and extraction	Qualcomm Incorporated	Erik Visser, Yinyi Guo, Lae-Hoon Kim, Raghuveer Peri, Shuhua Zhang	27/03/2015	27/03/2015	29/09/2016		https://patents.google.com/patent/US20160284346A1/en	https://patentimages.storage.googleapis.com/88/d2/68/bc6be072581219/US20160284346A1-20160929-D00000.png
US-2016180200-A1	Large-scale classification in neural networks using hashing	Google Inc.	Sudheendra Vijayanarasimhan, Jay Yagnik	19/12/2014	05/11/2015	23/06/2016		https://patents.google.com/patent/US20160180200A1/en	https://patentimages.storage.googleapis.com/a1/0c/5c/82f8563363bdbd/US20160180200A1-20160623-D00000.png
US-9552549-B1	Ranking approach to train deep neural nets for multilabel image annotation	Google Inc.	Yunchao Gong, King Hong Thomas Leung, Alexander Toshkov Toshev, Sergey Ioffe, Yangqing Jia	28/07/2014	28/07/2014	24/01/2017	24/01/2017	https://patents.google.com/patent/US9552549B1/en	https://patentimages.storage.googleapis.com/76/75/88/e135005924aa65/US09552549-20170124-D00000.png
US-2016034811-A1	Efficient generation of complementary acoustic models for performing automatic speech recognition system combination	Apple Inc.	Matthias Paulik, Mahesh Krishnamoorthy	31/07/2014	30/09/2014	04/02/2016		https://patents.google.com/patent/US20160034811A1/en	https://patentimages.storage.googleapis.com/cd/c9/b1/d0ba7fab067aaf/US20160034811A1-20160204-D00000.png
US-2015347820-A1	Learning Deep Face Representation	Beijing Kuangshi Technology Co., Ltd.	Qi Yin, Zhimin Cao, Yuning Jiang, Haoqiang Fan	27/05/2014	27/05/2014	03/12/2015		https://patents.google.com/patent/US20150347820A1/en	https://patentimages.storage.googleapis.com/72/c9/1d/8a89bcf3e7cf6d/US20150347820A1-20151203-D00000.png
US-2016342888-A1	Memory efficiency for convolutional neural networks operating on graphics processing units	Nec Laboratories America, Inc.	Yi Yang, Chao Li, Min Feng, Srimat Chakradhar	20/05/2015	20/05/2016	24/11/2016		https://patents.google.com/patent/US20160342888A1/en	https://patentimages.storage.googleapis.com/01/12/bf/ff4e11b3ec7cb9/US20160342888A1-20161124-D00000.png
US-2016350652-A1	Determining edit operations for normalizing electronic communications using a neural network	North Carolina State University, Sas Institute Inc.	Wookhee Min, Samuel Paul Leeman-Munk, Bradford Wayne Mott, Curtis Lester II James, James Allen Cox	29/05/2015	14/12/2015	01/12/2016		https://patents.google.com/patent/US20160350652A1/en	https://patentimages.storage.googleapis.com/6a/01/2a/d46bd5749cfb30/US20160350652A1-20161201-D00000.png
US-9547821-B1	Deep learning for algorithm portfolios	International Business Machines Corporation	Andrea Loreggia, Yuri Malitsky, Horst C. Samulowitz, Vijay A. Saraswat	04/02/2016	04/02/2016	17/01/2017	17/01/2017	https://patents.google.com/patent/US9547821B1/en	https://patentimages.storage.googleapis.com/6e/47/69/201d2222b579e2/US09547821-20170117-D00000.png
US-9646243-B1	Convolutional neural networks using resistive processing unit array	International Business Machines Corporation	Tayfun Gokmen	12/09/2016	12/09/2016	09/05/2017	09/05/2017	https://patents.google.com/patent/US9646243B1/en	https://patentimages.storage.googleapis.com/09/08/ea/deee2594bdd9bc/US09646243-20170509-D00000.png
US-2017323636-A1	Semantic parsing using deep neural networks for predicting canonical forms	Conduent Business Services, Llc	Chunyang Xiao, Marc Dymetman, Claire Gardent	05/05/2016	05/05/2016	09/11/2017		https://patents.google.com/patent/US20170323636A1/en	https://patentimages.storage.googleapis.com/8d/6e/02/41bf0c75b48bf9/US20170323636A1-20171109-D00000.png
CN-104751842-A	Method and system for optimizing deep neural network	安徽科大讯飞信息科技股份有限公司	刘聪, 何婷婷, 潘嘉, 王智国, 胡国平, 胡郁	31/12/2013	31/12/2013	01/07/2015		https://patents.google.com/patent/CN104751842A/en
US-2017032035-A1	Representation Learning Using Multi-Task Deep Neural Networks	Microsoft Technology Licensing, Llc	Jianfeng Gao, Li Deng, Xiaodong He, Ye-Yi Wang, Kevin Duh, Xiaodong Liu	28/07/2015	28/07/2015	02/02/2017		https://patents.google.com/patent/US20170032035A1/en	https://patentimages.storage.googleapis.com/cf/06/04/a3be646c1d9181/US20170032035A1-20170202-D00000.png
US-2016110642-A1	Deep neural network learning method and apparatus, and category-independent sub-network learning apparatus	National Institute Of Information And Communications Technology	Shigeki Matsuda, Xugang LU, Chiori Hori, Hideki Kashioka	23/05/2013	15/05/2014	21/04/2016		https://patents.google.com/patent/US20160110642A1/en	https://patentimages.storage.googleapis.com/ee/07/c6/86714742734257/US20160110642A1-20160421-D00000.png
CN-104809443-A	Convolutional neural network-based license plate detection method and system	上海交通大学	李建勋, 刘巧巧	05/05/2015	05/05/2015	29/07/2015		https://patents.google.com/patent/CN104809443A/en
US-2006149692-A1	Neural networks with learning and expression capability	Hercus Robert G	Robert Hercus	26/06/2003	21/06/2004	06/07/2006		https://patents.google.com/patent/US20060149692A1/en	https://patentimages.storage.googleapis.com/8c/43/22/91599d3ac07ae9/US20060149692A1-20060706-D00000.png
CN-104463324-A	Convolution neural network parallel processing method based on large-scale high-performance cluster	长沙马沙电子科技有限公司	王馨	21/11/2014	21/11/2014	25/03/2015		https://patents.google.com/patent/CN104463324A/en
US-9418319-B2	Object detection using cascaded convolutional neural networks	Adobe Systems Incorporated	Xiaohui SHEN, Haoxiang Li, Zhe Lin, Jonathan W. Brandt	21/11/2014	21/11/2014	16/08/2016	16/08/2016	https://patents.google.com/patent/US9418319B2/en	https://patentimages.storage.googleapis.com/9f/82/49/c1fd4097c70ea0/US09418319-20160816-D00000.png
CN-104268627-A	Short-term wind speed forecasting method based on deep neural network transfer model	天津大学	胡清华, 张汝佳	10/09/2014	10/09/2014	07/01/2015		https://patents.google.com/patent/CN104268627A/en
US-2017061978-A1	Real-time method for implementing deep neural network based speech separation	Shannon Campbell	Yuxuan Wang, Deliang Wang, Ke Hu	07/11/2014	07/11/2014	02/03/2017		https://patents.google.com/patent/US20170061978A1/en	https://patentimages.storage.googleapis.com/ce/f4/6f/b684bc577345f3/US20170061978A1-20170302-D00000.png
KR-101688458-B1	Image inspection apparatus for manufactured articles using deep neural network training method and image inspection method of manufactured articles thereby	디아이티 주식회사	곽동민, 전정우	27/04/2016	27/04/2016	23/12/2016	23/12/2016	https://patents.google.com/patent/KR101688458B1/en	https://patentimages.storage.googleapis.com/34/7d/a5/95bd679bc58016/112016044462753-pat00007.png
US-9501724-B1	Font recognition and font similarity learning using a deep neural network	Adobe Systems Incorporated	Jianchao Yang, Zhangyang Wang, Jonathan Brandt, Hailin Jin, Elya Shechtman, Aseem Omprakash Agarwala	09/06/2015	09/06/2015	22/11/2016	22/11/2016	https://patents.google.com/patent/US9501724B1/en	https://patentimages.storage.googleapis.com/50/e9/27/563509804f013c/US09501724-20161122-D00000.png
US-9589374-B1	Computer-aided diagnosis system for medical images using deep convolutional neural networks	12 Sigma Technologies	Dashan Gao, Xin Zhong	01/08/2016	01/08/2016	07/03/2017	07/03/2017	https://patents.google.com/patent/US9589374B1/en	https://patentimages.storage.googleapis.com/33/c6/26/82e986fdb1596f/US09589374-20170307-D00000.png
US-9760806-B1	Method and system for vision-centric deep-learning-based road situation analysis	TCL Research America Inc.	Guanghan Ning, Haohong Wang, Wenqiang Bo, Xiaobo Ren	11/05/2016	11/05/2016	12/09/2017	12/09/2017	https://patents.google.com/patent/US9760806B1/en	https://patentimages.storage.googleapis.com/c9/f2/72/d269c8901ac14a/US09760806-20170912-D00000.png
US-2016293167-A1	Speaker recognition using neural networks	Google Inc.	Yu-hsin Joyce Chen, Ignacio Lopez Moreno, Tara N. Sainath, Maria Carolina Parada San Martin	10/10/2013	10/06/2016	06/10/2016		https://patents.google.com/patent/US20160293167A1/en	https://patentimages.storage.googleapis.com/99/f6/23/6fd3955a7dcb03/US20160293167A1-20161006-D00000.png
JP-5937284-B2	Hierarchical neural network device, classifier learning method and determination method	三菱電機株式会社	貴司 山崎, 貴司 山崎, 松本 渉, 渉 松本	10/02/2014	10/02/2014	22/06/2016	22/06/2016	https://patents.google.com/patent/JP5937284B2/en	https://patentimages.storage.googleapis.com/ab/db/6d/2f59368c133fea/0005937284-2.png
US-2015278686-A1	Method, system and artificial neural network	Sony Corporation	Fabien CARDINAUX, Michael ENENKL, Franck Giron, Thomas Kemp, Stefan Uhlich	31/03/2014	24/03/2015	01/10/2015		https://patents.google.com/patent/US20150278686A1/en	https://patentimages.storage.googleapis.com/ea/8d/55/78a5596fb1d4ae/US20150278686A1-20151001-D00000.png
US-2017124432-A1	Systems and methods for attention-based configurable convolutional neural networks (abc-cnn) for visual question answering	Baidu Usa Llc	Kan Chen, Jiang Wang, Wei Xu	03/11/2015	16/06/2016	04/05/2017		https://patents.google.com/patent/US20170124432A1/en	https://patentimages.storage.googleapis.com/be/06/9d/46c5a3995c0a96/US20170124432A1-20170504-D00000.png
CN-104538028-A	Continuous voice recognition method based on deep long and short term memory recurrent neural network	清华大学	杨毅, 孙甲松	25/12/2014	25/12/2014	22/04/2015		https://patents.google.com/patent/CN104538028A/en
US-9401148-B2	Speaker verification using neural networks	Google Inc.	Xin Lei, Erik McDermott, Ehsan Variani, Ignacio L. Moreno	04/11/2013	28/03/2014	26/07/2016	26/07/2016	https://patents.google.com/patent/US9401148B2/en	https://patentimages.storage.googleapis.com/3a/a7/dc/76e98109510a79/US09401148-20160726-D00000.png
US-9552547-B2	Normalizing electronic communications using a neural-network normalizer and a neural-network flagger	Sas Institute Inc., North Carolina State University	Samuel Paul Leeman-Munk, Wookhee Min, Bradford Wayne Mott, Curtis Lester II James, James Allen Cox	29/05/2015	10/11/2015	24/01/2017	24/01/2017	https://patents.google.com/patent/US9552547B2/en	https://patentimages.storage.googleapis.com/71/33/c6/b844478e6e7ed3/US09552547-20170124-D00000.png
US-2016328647-A1	Bit width selection for fixed point neural networks	Qualcomm Incorporated	Dexu Lin, Venkata Sreekanta Reddy ANNAPUREDDY, David Jonathan Julian, Casimir Matthew WIERZYNSKI	08/05/2015	09/11/2015	10/11/2016		https://patents.google.com/patent/US20160328647A1/en	https://patentimages.storage.googleapis.com/81/ff/a8/2896873bbef55d/US20160328647A1-20161110-D00000.png
US-2014019388-A1	System and method for low-rank matrix factorization for deep belief network training with high-dimensional output targets	International Business Machines Corporation	Brian E.D. Kingsbury, Tara N. Sainath, Vikas Sindhwani	13/07/2012	26/06/2013	16/01/2014		https://patents.google.com/patent/US20140019388A1/en	https://patentimages.storage.googleapis.com/17/4d/0c/358d9e7dc3d925/US20140019388A1-20140116-D00000.png
US-2016379109-A1	Convolutional neural networks on hardware accelerators	Microsoft Technology Licensing, Llc	Eric Chung, Karin Strauss, Kalin Ovtcharov, Joo-Young Kim, Olatunji Ruwase	29/06/2015	29/06/2015	29/12/2016		https://patents.google.com/patent/US20160379109A1/en	https://patentimages.storage.googleapis.com/d3/f3/8a/5d3aed9514eebb/US20160379109A1-20161229-D00000.png
US-2016379108-A1	Deep neural network partitioning on servers	Microsoft Technology Licensing, Llc	Eric Chung, Karin Strauss, Kalin Ovtcharov, Joo-Young Kim, Olatunji Ruwase	29/06/2015	29/06/2015	29/12/2016		https://patents.google.com/patent/US20160379108A1/en	https://patentimages.storage.googleapis.com/bc/f0/4f/58bf142f9ba8f0/US20160379108A1-20161229-D00000.png
US-2017092265-A1	Multichannel raw-waveform neural networks	Google Inc.	Tara N. Sainath, Ron J. Weiss, Kevin William Wilson	24/09/2015	04/01/2016	30/03/2017		https://patents.google.com/patent/US20170092265A1/en	https://patentimages.storage.googleapis.com/e6/b5/aa/df0da81a702c2b/US20170092265A1-20170330-D00000.png
US-2018096226-A1	Efficient data layouts for convolutional neural networks	Magic Leap, Inc.	Ashkan Aliabadi, Gregory David Roberts	04/10/2016	03/10/2017	05/04/2018		https://patents.google.com/patent/US20180096226A1/en	https://patentimages.storage.googleapis.com/2c/a9/87/54f7ebe2dbdc1c/US20180096226A1-20180405-D00000.png
US-2016307565-A1	Deep neural support vector machines	Microsoft Technology Licensing, Llc	Chaojun Liu, Kaisheng Yao, Yifan Gong, Shixiong Zhang	17/04/2015	16/02/2016	20/10/2016		https://patents.google.com/patent/US20160307565A1/en	https://patentimages.storage.googleapis.com/19/ba/e8/de7d0417968020/US20160307565A1-20161020-D00000.png
US-2016078863-A1	Signal processing algorithm-integrated deep neural network-based speech recognition apparatus and learning method thereof	Electronics And Telecommunications Research Institute	Hoon Chung, Jeon Gue Park, Sung Joo Lee, Yun Keun Lee	16/09/2014	12/06/2015	17/03/2016		https://patents.google.com/patent/US20160078863A1/en	https://patentimages.storage.googleapis.com/25/d0/6e/93f3b7f2bd6e98/US20160078863A1-20160317-D00000.png
US-2017069327-A1	Neural Networks For Speaker Verification	Google Inc.	Georg Heigold, Samy Bengio, Ignacio Lopez Moreno	04/09/2015	04/09/2015	09/03/2017		https://patents.google.com/patent/US20170069327A1/en	https://patentimages.storage.googleapis.com/56/99/a8/7171e12e44f238/US20170069327A1-20170309-D00000.png
CN-104217226-A	Dialogue act identification method based on deep neural networks and conditional random fields	天津大学	胡清华, 周玉灿	09/09/2014	09/09/2014	17/12/2014		https://patents.google.com/patent/CN104217226A/en
US-9824692-B1	End-to-end speaker recognition using deep neural network	Pindrop Security, Inc.	Elie Khoury, Matthew Garland	12/09/2016	12/09/2016	21/11/2017	21/11/2017	https://patents.google.com/patent/US9824692B1/en	https://patentimages.storage.googleapis.com/16/dc/40/aebbc9acc6083c/US09824692-20171121-D00000.png
US-9892344-B1	Activation layers for deep learning networks	A9.Com, Inc.	Son Dinh Tran, Raghavan Manmatha	30/11/2015	30/11/2015	13/02/2018	13/02/2018	https://patents.google.com/patent/US9892344B1/en	https://patentimages.storage.googleapis.com/a9/2b/3e/dbd3b838b15d20/US09892344-20180213-D00000.png
CN-104966097-A	Complex character recognition method based on deep learning	成都数联铭品科技有限公司	刘世林, 何宏靖, 吴雨浓	12/06/2015	12/06/2015	07/10/2015		https://patents.google.com/patent/CN104966097A/en
US-9739783-B1	Convolutional neural networks for cancer diagnosis	Anixa Diagnostics Corporation	Amit Kumar, John Roop	15/03/2016	13/07/2016	22/08/2017	22/08/2017	https://patents.google.com/patent/US9739783B1/en	https://patentimages.storage.googleapis.com/ce/78/e2/0e198f85b6a7c1/US09739783-20170822-D00000.png
CN-104899641-A	Deep neural network learning method, processor and deep neural network learning system	杭州朗和科技有限公司	陈海波, 吴伟, 李晓燕	25/05/2015	25/05/2015	09/09/2015		https://patents.google.com/patent/CN104899641A/en
US-9881207-B1	Methods and systems for real-time user extraction using deep learning networks	Personify, Inc.	Quang Nguyen, Cong Nguyen, Long Dang, Gia Dang, Simion Venshtain	25/10/2016	25/10/2016	30/01/2018	30/01/2018	https://patents.google.com/patent/US9881207B1/en	https://patentimages.storage.googleapis.com/34/34/10/4417488edcbe1a/US09881207-20180130-D00000.png
US-9646634-B2	Low-rank hidden input layer for speech recognition neural network	Google Inc.	Tara N. Sainath, Maria Carolina Parada San Martin	30/09/2014	09/02/2015	09/05/2017	09/05/2017	https://patents.google.com/patent/US9646634B2/en	https://patentimages.storage.googleapis.com/6d/3d/bf/3bf7d0e1141ee9/US09646634-20170509-D00000.png
US-9767410-B1	Rank-constrained neural networks	Google Inc.	Raziel Alvarez Guevara, Preetum Nakkiran	03/10/2014	15/06/2015	19/09/2017	19/09/2017	https://patents.google.com/patent/US9767410B1/en	https://patentimages.storage.googleapis.com/3e/94/60/ac04c5a8f420c6/US09767410-20170919-D00000.png
US-2016163035-A1	Automatic Defect Classification Without Sampling and Feature Selection	Kla-Tencor Corporation	Wei Chang, Ramon Olavarria, Krishna Rao	03/12/2014	01/12/2015	09/06/2016		https://patents.google.com/patent/US20160163035A1/en	https://patentimages.storage.googleapis.com/c4/d8/47/090bd6adcd0caa/US20160163035A1-20160609-D00000.png
US-9473758-B1	Methods and systems for game video recording and virtual reality replay	Sliver VR Technologies, Inc.	Jieyi Long, Mitchell C. Liu	06/12/2015	06/12/2015	18/10/2016	18/10/2016	https://patents.google.com/patent/US9473758B1/en	https://patentimages.storage.googleapis.com/99/95/3d/7a37b80c5d8e22/US09473758-20161018-D00000.png
US-2017092259-A1	Unit-selection text-to-speech synthesis using concatenation-sensitive neural networks	Apple Inc.	Woojay Jeon	24/09/2015	07/12/2015	30/03/2017		https://patents.google.com/patent/US20170092259A1/en	https://patentimages.storage.googleapis.com/61/8e/f2/ea1ed194256a50/US20170092259A1-20170330-D00001.png
US-9373059-B1	Systems and methods for applying a convolutional network to spatial data	Atomwise Inc.	Abraham Samuel Heifets, Izhar Wallach, Michael Dzamba	05/05/2014	23/02/2016	21/06/2016	21/06/2016	https://patents.google.com/patent/US9373059B1/en	https://patentimages.storage.googleapis.com/bc/6e/73/c7cb73c203dedd/US09373059-20160621-D00000.png
CN-104538024-A	Speech synthesis method, apparatus and equipment	百度在线网络技术（北京）有限公司	康永国, 李威, 贾磊, 盖于涛, 邹赛赛	01/12/2014	01/12/2014	22/04/2015		https://patents.google.com/patent/CN104538024A/en
US-2017286830-A1	Quantized neural network training and inference	Technion Research & Development Foundation Limited	Ran EL-YANIV, Itay HUBARA, Daniel Soudry	04/04/2016	04/04/2017	05/10/2017		https://patents.google.com/patent/US20170286830A1/en	https://patentimages.storage.googleapis.com/c9/21/04/cefd2c4c52537a/US20170286830A1-20171005-D00000.png
US-2016086600-A1	Frame Skipping With Extrapolation and Outputs On Demand Neural Network For Automatic Speech Recognition	Josef Bauer, Piotr Rozen, Georg Stemmer	Josef Bauer, Piotr Rozen, Georg Stemmer	23/09/2014	23/09/2014	24/03/2016		https://patents.google.com/patent/US20160086600A1/en	https://patentimages.storage.googleapis.com/a5/4c/8e/a63575eb590324/US20160086600A1-20160324-D00000.png
KR-101704926-B1	Statistical Model-based Voice Activity Detection with Ensemble of Deep Neural Network Using Acoustic Environment Classification and Voice Activity Detection Method thereof	한양대학교 산학협력단	황인영, 장준혁	23/10/2015	23/10/2015	23/02/2017	23/02/2017	https://patents.google.com/patent/KR101704926B1/en	https://patentimages.storage.googleapis.com/0c/b6/b7/8b8c0166e8b44d/112015103315238-pat00033.png
KR-101624926-B1	Speech recognition method using feature compensation based on deep neural network	서울대학교산학협력단	김남수, 강신재, 이강현	17/12/2014	17/12/2014	27/05/2016	27/05/2016	https://patents.google.com/patent/KR101624926B1/en	https://patentimages.storage.googleapis.com/bd/91/be/ba72cca92d0e4a/112014122919216-pat00006.png
KR-101591626-B1	Method and apparatus for conceal packet loss based on the deep neural network	한양대학교 산학협력단	장준혁, 이봉기	04/02/2015	04/02/2015	04/02/2016	04/02/2016	https://patents.google.com/patent/KR101591626B1/en	https://patentimages.storage.googleapis.com/28/aa/41/965e2bc26691e6/112015012015223-pat00019.png
US-2017220929-A1	Improved fixed point integer implementations for neural networks	Intel Corporation	Piotr Rozen, Georg Stemmer	09/09/2014	09/09/2014	03/08/2017		https://patents.google.com/patent/US20170220929A1/en	https://patentimages.storage.googleapis.com/08/a2/a5/bce06ef13eca3b/US20170220929A1-20170803-D00000.png
US-2018018451-A1	Deep neural network for iris identification	Magic Leap, Inc.	Alexey SPIZHEVOY, Adrian Kaehler, Gary Bradski	14/07/2016	26/04/2017	18/01/2018		https://patents.google.com/patent/US20180018451A1/en	https://patentimages.storage.googleapis.com/66/77/99/c5f0e00a694d30/US20180018451A1-20180118-D00000.png
US-2017357891-A1	Accelerator for deep neural networks	The Governing Council Of The University Of Toronto	Patrick Judd, Jorge Albericio, Alberto Delmas Lascorz, Andreas Moshovos, Sayeh Sharify	26/05/2016	26/05/2017	14/12/2017		https://patents.google.com/patent/US20170357891A1/en	https://patentimages.storage.googleapis.com/c8/82/a8/e30d97c194f545/US20170357891A1-20171214-D00000.png
US-2016379115-A1	Deep neural network processing on hardware accelerators with stacked memory	Microsoft Technology Licensing, Llc	Douglas C. Burger, Derek Chiou, Eric Chung, Andrew R. Putnam	29/06/2015	29/06/2015	29/12/2016		https://patents.google.com/patent/US20160379115A1/en	https://patentimages.storage.googleapis.com/8b/27/95/6ff88d1d707a2a/US20160379115A1-20161229-D00000.png
US-2016071010-A1	Data Category Identification Method and Apparatus Based on Deep Neural Network	Huawei Technologies Co., Ltd.	Guangjian Tian, Cheng HE, Wei Fan	31/05/2014	18/11/2015	10/03/2016		https://patents.google.com/patent/US20160071010A1/en	https://patentimages.storage.googleapis.com/11/53/b6/1e441be2c48533/US20160071010A1-20160310-D00000.png
US-2016283841-A1	Convolutional neural networks	Google Inc.	Tara N. Sainath, Maria Carolina Parada San Martin	27/03/2015	22/07/2015	29/09/2016		https://patents.google.com/patent/US20160283841A1/en	https://patentimages.storage.googleapis.com/37/77/12/7c526a6956f958/US20160283841A1-20160929-D00000.png
US-2017140273-A1	System and method for automatic selection of deep learning architecture	Video Inform Ltd	Yoram Sagher, Moshe Butman, Ronen Saggir, Rani Amar, Lahav Yeffet	18/11/2015	17/11/2016	18/05/2017		https://patents.google.com/patent/US20170140273A1/en	https://patentimages.storage.googleapis.com/8a/02/a7/5baeb4268529d4/US20170140273A1-20170518-D00000.png
US-2017061281-A1	Deep neural network training with native devices	International Business Machines Corporation	Tayfun Gokmen, Seyoung Kim	27/08/2015	27/08/2015	02/03/2017		https://patents.google.com/patent/US20170061281A1/en	https://patentimages.storage.googleapis.com/2a/b7/9d/4c6fab9ca070b0/US20170061281A1-20170302-D00000.png
CN-104751227-A	Method and system for constructing deep neural network	安徽科大讯飞信息科技股份有限公司	潘嘉, 何婷婷, 刘聪, 王智国, 胡国平, 张仕良, 胡郁	31/12/2013	31/12/2013	01/07/2015		https://patents.google.com/patent/CN104751227A/en
CN-104408483-A	Deep neural network-based SAR texture image classification method	西安电子科技大学	焦李成, 李玲玲, 韩佳敏, 屈嵘, 杨淑媛, 侯彪, 王爽, 刘红英, 熊涛, 马文萍, 马晶晶	08/12/2014	08/12/2014	11/03/2015		https://patents.google.com/patent/CN104408483A/en
US-2017147920-A1	Deep learning using alternating direction method of multipliers	Qiang Huo, Zhijie Yan, Kai Chen, Microsoft Technology Licensing, Llc	Qiang Huo, Zhi-Jie Yan, Kai Chen	08/04/2014	08/04/2014	25/05/2017		https://patents.google.com/patent/US20170147920A1/en	https://patentimages.storage.googleapis.com/9d/39/44/4d04056e521db4/US20170147920A1-20170525-D00000.png
US-2018046916-A1	Sparse convolutional neural network accelerator	Nvidia Corporation	William J. Dally, Angshuman Parashar, Joel Springer Emer, Stephen William Keckler, Larry Robert Dennison	11/08/2016	14/03/2017	15/02/2018		https://patents.google.com/patent/US20180046916A1/en	https://patentimages.storage.googleapis.com/39/f1/62/4ce94cbb37002f/US20180046916A1-20180215-D00000.png
US-2018130324-A1	Video security system using a siamese reconstruction convolutional neural network for pose-invariant face recognition	Nec Laboratories America, Inc.	Xiang Yu, Kihyuk Sohn, Manmohan Chandraker	08/11/2016	03/11/2017	10/05/2018		https://patents.google.com/patent/US20180130324A1/en	https://patentimages.storage.googleapis.com/ed/c5/94/f2de0e128a27db/US20180130324A1-20180510-D00000.png
US-2018068438-A1	Integrated deep learning and clinical image viewing and reporting	International Business Machines Corporation	Jon DeVries	07/09/2016	07/09/2016	08/03/2018		https://patents.google.com/patent/US20180068438A1/en	https://patentimages.storage.googleapis.com/4d/3e/75/4fb69ed1ff53dd/US20180068438A1-20180308-D00000.png
US-2017256254-A1	Modular deep learning model	Microsoft Technology Licensing, Llc	Yan Huang, Chaojun Liu, Kshitiz Kumar, Kaustubh Prakash Kalgaonkar, Yifan Gong	04/03/2016	30/06/2016	07/09/2017		https://patents.google.com/patent/US20170256254A1/en	https://patentimages.storage.googleapis.com/b2/6b/0f/afd60e8cb8372b/US20170256254A1-20170907-D00000.png
US-2018137642-A1	Deep learning system for cuboid detection	Magic Leap, Inc.	Tomasz Malisiewicz, Andrew Rabinovich, Vijay Badrinarayanan, Debidatta Dwibedi	15/11/2016	14/11/2017	17/05/2018		https://patents.google.com/patent/US20180137642A1/en	https://patentimages.storage.googleapis.com/31/bf/52/67e69ad7d52e7a/US20180137642A1-20180517-D00000.png
US-2018165579-A1	Deep Learning Application Distribution	Cisco Technology, Inc.	Joseph T. Friel, Andre Surcouf, Hugo Mike Latapie, Enzo FENOGLIO, Pascal Thubert	09/12/2016	09/12/2016	14/06/2018		https://patents.google.com/patent/US20180165579A1/en	https://patentimages.storage.googleapis.com/04/ef/37/eede5034b81923/US20180165579A1-20180614-D00000.png
US-2018144466-A1	Deep learning medical systems and methods for image acquisition	General Electric Company	Jiang Hsieh, Gopal Avinash, Saad Sirohey	23/11/2016	23/11/2016	24/05/2018		https://patents.google.com/patent/US20180144466A1/en	https://patentimages.storage.googleapis.com/43/77/b8/8fa4495c8de44a/US20180144466A1-20180524-D00000.png
US-2018116620-A1	Deep Learning Based Bone Removal in Computed Tomography Angiography	Siemens Healthcare Gmbh	Mingqing Chen, Tae Soo Kim, Jan KRETSCHMER, Sebastian Seifert, Shaohua Kevin Zhou, Max Schöbinger, David Liu, Zhoubing XU, Sasa Grbic, He Zhang	31/10/2016	09/10/2017	03/05/2018		https://patents.google.com/patent/US20180116620A1/en	https://patentimages.storage.googleapis.com/0d/2f/10/90e1b6ff67257d/US20180116620A1-20180503-D00000.png
US-10068557-B1	Generating music with deep neural networks	Google Llc	Jesse Engel, Mohammad Norouzi, Karen Simonyan, Adam Roberts, Cinjon Resnick, Sander Etienne Lea Dieleman, Douglas Eck	23/08/2017	23/08/2017	04/09/2018	04/09/2018	https://patents.google.com/patent/US10068557B1/en	https://patentimages.storage.googleapis.com/0e/4e/25/89a95fe8432e09/US10068557-20180904-D00000.png
US-9934462-B1	Visualizing deep neural networks	Sas Institute Inc.	Christopher Graham Healey, Samuel Paul Leeman-Munk, Shaoliang Nie, Kalpesh Padia, Ravinder Devarajan, David James Caira, Jordan Riley Benson, Saratendu Sethi, James Allen Cox, Lawrence E. Lewis	04/10/2016	02/05/2017	03/04/2018	03/04/2018	https://patents.google.com/patent/US9934462B1/en	https://patentimages.storage.googleapis.com/2c/9b/0a/a82f6859e38a61/US09934462-20180403-D00000.png
US-10014002-B2	Real-time audio source separation using deep neural networks	Red Pill VR, Inc.	Alejandro Koretzky, Karthiek Reddy Bokka, Naveen Sasalu Rajashekharappa	16/02/2016	24/10/2017	03/07/2018	03/07/2018	https://patents.google.com/patent/US10014002B2/en	https://patentimages.storage.googleapis.com/af/4f/50/58faa81d40d043/US10014002-20180703-D00000.png
US-10089576-B2	Representation learning using multi-task deep neural networks	Microsoft Technology Licensing, Llc	Jianfeng Gao, Li Deng, Xiaodong He, Ye-Yi Wang, Kevin Duh, Xiaodong Liu		28/07/2015	02/10/2018	02/10/2018	https://patents.google.com/patent/US10089576B2/en	https://patentimages.storage.googleapis.com/dc/93/53/d123cc9c9f12d1/US10089576-20181002-D00000.png
US-2015142704-A1	Adaptive Virtual Intelligent Agent	Justin London	Justin London	20/11/2013	18/11/2014	21/05/2015		https://patents.google.com/patent/US20150142704A1/en	https://patentimages.storage.googleapis.com/f0/7e/a2/c6a55545375283/US20150142704A1-20150521-D00000.png
US-2016321540-A1	Filter specificity as training criterion for neural networks	Qualcomm Incorporated	Regan Blythe TOWAL	28/04/2015	08/09/2015	03/11/2016		https://patents.google.com/patent/US20160321540A1/en	https://patentimages.storage.googleapis.com/10/e4/72/86ea82ee741b77/US20160321540A1-20161103-D00000.png
US-2017230675-A1	Compressing images using neural networks	Google Inc.	Daniel Pieter Wierstra, Karol Gregor, Frederic Olivier Besse	05/02/2016	30/12/2016	10/08/2017		https://patents.google.com/patent/US20170230675A1/en	https://patentimages.storage.googleapis.com/0e/52/27/8092c89ff54144/US20170230675A1-20170810-D00000.png
CN-104077632-A	Wind power field power prediction method based on deep neural network	华北电力大学	王震宇, 李航, 滕婧, 王天宇	23/06/2014	23/06/2014	01/10/2014		https://patents.google.com/patent/CN104077632A/en
KR-101860061-B1	System and method for predicting disease inforamtion using deep neural network	한국과학기술원	이관수, 민범기	08/06/2015	30/12/2015	23/05/2018	23/05/2018	https://patents.google.com/patent/KR101860061B1/en	https://patentimages.storage.googleapis.com/51/69/fd/cf412f764d935e/112015128617881-pat00001.png
KR-101640188-B1	Voice activity detection method based on statistical model employing deep neural network and voice activity detection device performing the same	서울대학교산학협력단, 한양대학교 산학협력단	장준혁, 황인영, 김남수	17/12/2014	17/12/2014	15/07/2016	15/07/2016	https://patents.google.com/patent/KR101640188B1/en	https://patentimages.storage.googleapis.com/7f/da/47/fad33b3b35037e/112014122912039-pat00047.png
KR-101846970-B1	Deep neural network learning system and method for classifying threat signal of electronic warfare	국방과학연구소	정창민, 김용현, 정영규	23/08/2016	23/08/2016	10/04/2018	10/04/2018	https://patents.google.com/patent/KR101846970B1/en	https://patentimages.storage.googleapis.com/35/2b/e1/a332eb34f2bf8a/112016082056530-pat00001.png
KR-101846370-B1	Method and program for computing bone age by deep neural network	재단법인 아산사회복지재단, 주식회사 뷰노	심우현, 이진성, 성유섭, 윤희망, 백정환, 김상기, 김현준, 이예하, 정규환	04/08/2015	02/03/2016	06/04/2018	06/04/2018	https://patents.google.com/patent/KR101846370B1/en	https://patentimages.storage.googleapis.com/c6/1e/0c/2ecd098091e4b8/112018007758257-pat00001.png
KR-101886374-B1	Method and program for early detection of sepsis with deep neural networks	재단법인 아산사회복지재단	감혜진, 김하영	16/08/2017	16/08/2017	07/08/2018	07/08/2018	https://patents.google.com/patent/KR101886374B1/en	https://patentimages.storage.googleapis.com/9e/a0/06/2949bdcf750745/112017078712052-pat00001.png
KR-101807948-B1	Ensemble of Jointly Trained Deep Neural Network-based Acoustic Models for Reverberant Speech Recognition and Method for Recognizing Speech using the same	한양대학교 산학협력단	이지혜, 장준혁	18/04/2016	18/04/2016	11/12/2017	11/12/2017	https://patents.google.com/patent/KR101807948B1/en	https://patentimages.storage.googleapis.com/10/df/40/dea9f28257699c/112016036842048-pat00043.png
CA-2990712-C	Accelerator for deep neural networks	The Governing Council Of The University Of Toronto, Patrick JUDD, Jorge ALBERICIO, Andreas Moshovos, Sayeh SHARIFY, LASCORZ Alberto DELMAS	Patrick JUDD, Jorge ALBERICIO, Andreas Moshovos, Sayeh SHARIFY, LASCORZ Alberto DELMAS	14/06/2016	14/06/2017	04/09/2018	04/09/2018	https://patents.google.com/patent/CA2990712C/en
CN-104881001-A	Energy storage battery management system based on deep learning network	安徽贵博新能科技有限公司	陈宗海, 汪玉洁, 张陈斌, 武骥, 桂旺胜	25/04/2014	25/04/2014	02/09/2015		https://patents.google.com/patent/CN104881001A/en
US-10074380-B2	System and method for performing speech enhancement using a deep neural network-based signal	Apple Inc.	Jason Wung, Ramin Pishehvar, Daniele Giacobello, Joshua D. Atkins	03/08/2016	03/08/2016	11/09/2018	11/09/2018	https://patents.google.com/patent/US10074380B2/en	https://patentimages.storage.googleapis.com/af/d0/b3/84c82dca1c4328/US10074380-20180911-D00000.png
US-10083397-B2	Personalized intelligent wake-up system and method based on multimodal deep neural network	TCL Research America Inc.	Jianbo Yuan, Haohong Wang, Xiaobo Ren	25/08/2016	25/08/2016	25/09/2018	25/09/2018	https://patents.google.com/patent/US10083397B2/en	https://patentimages.storage.googleapis.com/21/6e/16/6b096a7f911a18/US10083397-20180925-D00000.png
US-10083369-B2	Active view planning by deep learning	Ricoh Company, Ltd.	Ivana Tosic, Logan Courtney, Noah Bedard	01/07/2016	01/07/2016	25/09/2018	25/09/2018	https://patents.google.com/patent/US10083369B2/en	https://patentimages.storage.googleapis.com/07/bb/15/c05e56cfba46c8/US10083369-20180925-D00000.png
US-10048826-B2	Interactive visualizations of a convolutional neural network	Sas Institute Inc., North Carolina State University	Samuel Paul Leeman-Munk, Saratendu Sethi, Christopher Graham Healey, Shaoliang Nie, Kalpesh Padia, Ravinder Devarajan, David James Caira, Jordan Riley Benson, James Allen Cox, Lawrence E. Lewis, Mustafa Onur Kabul	04/10/2016	03/10/2017	14/08/2018	14/08/2018	https://patents.google.com/patent/US10048826B2/en	https://patentimages.storage.googleapis.com/73/93/b1/410293469f4d98/US10048826-20180814-D00000.png
CN-107016665-A	Deep-convolution-neural-network-based CT pulmonary nodule detection method	浙江大学	金弘晟, 李宗曜, 童若锋	16/02/2017	16/02/2017	04/08/2017		https://patents.google.com/patent/CN107016665A/en
US-10032072-B1	Text recognition and localization with deep learning	A9.Com, Inc.	Son Dinh Tran, R. Manmatha	21/06/2016	21/06/2016	24/07/2018	24/07/2018	https://patents.google.com/patent/US10032072B1/en	https://patentimages.storage.googleapis.com/b4/e9/f0/3d6ea41bbc23a9/US10032072-20180724-D00000.png
US-9836484-B1	Systems and methods that leverage deep learning to selectively store images at a mobile image capture device	Google Llc	Iwona Bialynicka-Birula, Blaise Aguera-Arcas, Daniel Ramage, Hugh Brendan McMahan, Oliver Fritz Lange, Emily Anne Fortuna, Divya Tyamagundlu, Jess Holbrook, Kristine Kohlhepp, Juston Payne, Krzysztof Duleba, Benjamin Vanik, Alison Lentz, Jon Gabriel Clapper, Joshua Denali Lovejoy, Aaron Michael Donsbach	30/12/2015	30/12/2015	05/12/2017	05/12/2017	https://patents.google.com/patent/US9836484B1/en	https://patentimages.storage.googleapis.com/69/85/ae/a95fab5a416f45/US09836484-20171205-D00000.png
US-9922432-B1	Systems and methods for providing convolutional neural network based image synthesis using stable and controllable parametric models, a multiscale synthesis framework and novel network architectures	Artomatix Ltd.	Eric Andrew Risser	02/09/2016	01/09/2017	20/03/2018	20/03/2018	https://patents.google.com/patent/US9922432B1/en	https://patentimages.storage.googleapis.com/2a/c7/44/0f563c22ac9ab8/US09922432-20180320-D00000.png
CN-103544705-A	Image quality testing method based on deep convolutional neural network	华南理工大学	郭礼华, 李福娣	25/10/2013	25/10/2013	29/01/2014		https://patents.google.com/patent/CN103544705A/en
KR-101803471-B1	Deep learning system and learning method using of convolutional neural network based image patterning	성균관대학교 산학협력단	변진영, 이상준, Van Hau Nguyen, 전재욱	15/02/2016	15/02/2016	01/12/2017	01/12/2017	https://patents.google.com/patent/KR101803471B1/en	https://patentimages.storage.googleapis.com/d1/ce/54/bf3c0c8b463643/112016014996819-pat00001.png
KR-101889510-B1	Method of estimating coagulant injection rate in water treatment using deep neural network	문경훈	문경훈	05/02/2018	05/02/2018	17/08/2018	17/08/2018	https://patents.google.com/patent/KR101889510B1/en	https://patentimages.storage.googleapis.com/27/bf/c2/a5a9ee2b4de8b1/112018012668444-pat00001.png
KR-101870121-B1	System, method and program for analyzing blood flow by deep neural network	재단법인 아산사회복지재단	심우현, 성유섭, 이덕희, 김호성	16/10/2015	17/06/2016	25/06/2018	25/06/2018	https://patents.google.com/patent/KR101870121B1/en	https://patentimages.storage.googleapis.com/e5/8c/52/b0a177d00ea718/112016058241393-pat00001.png
US-9959862-B2	Apparatus and method for recognizing speech based on a deep-neural-network (DNN) sound model	Electronics And Telecommunications Research Institute	Byung Ok KANG, Jeon Gue Park, Hwa Jeon Song, Yun Keun Lee, Eui Sok Chung	18/01/2016	20/06/2016	01/05/2018	01/05/2018	https://patents.google.com/patent/US9959862B2/en	https://patentimages.storage.googleapis.com/9d/a0/6b/3aaeb81a921940/US09959862-20180501-D00000.png
US-9842610-B2	Training deep neural network for acoustic modeling in speech recognition	International Business Machines Corporation	Gakuto Kurata	26/06/2015	26/06/2015	12/12/2017	12/12/2017	https://patents.google.com/patent/US9842610B2/en	https://patentimages.storage.googleapis.com/cb/86/6d/c6d9970ee68b6c/US09842610-20171212-D00000.png
US-9798612-B1	Artifact correction using neural networks	Google Inc.	Jakob Nicolaus Foerster, Alexander Mordvintsev	14/01/2016	14/01/2016	24/10/2017	24/10/2017	https://patents.google.com/patent/US9798612B1/en	https://patentimages.storage.googleapis.com/a7/71/00/c6cbc17adb2f71/US09798612-20171024-D00000.png
KR-101811524-B1	Dual-Microphone Voice Activity Detection Based on Deep Neural Network and Method thereof	한양대학교 산학협력단	황승현, 장준혁	17/05/2016	17/05/2016	25/01/2018	25/01/2018	https://patents.google.com/patent/KR101811524B1/en	https://patentimages.storage.googleapis.com/0c/27/05/5bd4c6763006bd/112016047094904-pat00058.png
KR-101822404-B1	diagnostics system for cell using Deep Neural Network learning	임욱빈	임욱빈	30/11/2015	30/11/2015	26/01/2018	26/01/2018	https://patents.google.com/patent/KR101822404B1/en	https://patentimages.storage.googleapis.com/4b/8d/7e/a22fe613dd1e9f/112015116662518-pat00001.png
KR-101813697-B1	Unmanned aerial vehicle flight control system and method using deep learning	한국항공대학교산학협력단	최영식, 황금별	22/12/2015	22/12/2015	29/12/2017	29/12/2017	https://patents.google.com/patent/KR101813697B1/en	https://patentimages.storage.googleapis.com/30/95/f7/95bdaeebbb048f/112015125878584-pat00014.png
KR-101850286-B1	A deep learning based image recognition method for CCTV	한국기술교육대학교 산학협력단	주영복	27/06/2017	27/06/2017	19/04/2018	19/04/2018	https://patents.google.com/patent/KR101850286B1/en	https://patentimages.storage.googleapis.com/31/9d/e5/d1b50eebb6ee56/112017061608586-pat00001.png
KR-101812159-B1	Method and apparatus for localizing sound source using deep learning	고려대학교 산학협력단	고한석, 문성규	12/10/2016	12/10/2016	26/12/2017	26/12/2017	https://patents.google.com/patent/KR101812159B1/en	https://patentimages.storage.googleapis.com/b2/94/68/fb0a36898e590c/112016098831291-pat00001.png
KR-101840563-B1	Method and device for reconstructing 3d face using neural network	한양대학교 에리카산학협력단	송연우, 김유찬, 이민식	04/07/2016	11/10/2016	20/03/2018	20/03/2018	https://patents.google.com/patent/KR101840563B1/en	https://patentimages.storage.googleapis.com/44/98/f3/1003a2afd503be/112016098221676-pat00001.png
KR-101704925-B1	Voice Activity Detection based on Deep Neural Network Using EVS Codec Parameter and Voice Activity Detection Method thereof	한양대학교 산학협력단	양준영, 장준혁	22/10/2015	22/10/2015	09/02/2017	09/02/2017	https://patents.google.com/patent/KR101704925B1/en	https://patentimages.storage.googleapis.com/21/02/fc/09a73bef992325/112015102880481-pat00014.png
RU-2652461-C1	Differential classification with multiple neural networks	Общество с ограниченной ответственностью "Аби Девелопмент"	Алексей Алексеевич Журавлев, Владимир Рыбкин, Константин Владимирович Анисимович, Азат Айдарович Давлетшин	30/05/2017	30/05/2017	26/04/2018	26/04/2018	https://patents.google.com/patent/RU2652461C1/en	https://patentimages.storage.googleapis.com/5d/91/f9/2effa0da4a0e2f/00000002.png
KR-101806833-B1	Method and apparatus of exploiting sparse activation in neural networks to reduce power consumption of synchronous integrated circuits	인천대학교 산학협력단	정재용	31/12/2015	31/12/2015	11/12/2017	11/12/2017	https://patents.google.com/patent/KR101806833B1/en	https://patentimages.storage.googleapis.com/5a/0a/cc/5262d970baf971/112015129405461-pat00008.png
KR-101862982-B1	Voiced/Unvoiced Decision Method Using Deep Neural Network for Linear Predictive Coding-10e Vocoder	국방과학연구소	김홍국, 이정혁	17/02/2017	17/02/2017	30/05/2018	30/05/2018	https://patents.google.com/patent/KR101862982B1/en	https://patentimages.storage.googleapis.com/fc/7d/0c/70fa99b20a5199/112017016587054-pat00026.png
US-2016259857-A1	User recommendation using a multi-view deep learning framework	Microsoft Technology Licensing, Llc	Kuansan Wang, Yang Song, Ali M. Elkahky	06/03/2015	06/03/2015	08/09/2016		https://patents.google.com/patent/US20160259857A1/en	https://patentimages.storage.googleapis.com/37/46/4e/20d9db98b0d0fa/US20160259857A1-20160908-D00000.png
US-2016328646-A1	Fixed point neural network based on floating point neural network quantization	Qualcomm Incorporated	Dexu Lin, Venkata Sreekanta Reddy ANNAPUREDDY, David Edward HOWARD, David Jonathan Julian, Somdeb Majumdar, Richard BELL II William	08/05/2015	22/10/2015	10/11/2016		https://patents.google.com/patent/US20160328646A1/en	https://patentimages.storage.googleapis.com/7e/06/18/bd0f15cc54e71c/US20160328646A1-20161110-D00000.png
US-2018082172-A1	Automated Compilation of Probabilistic Task Description into Executable Neural Network Specification	William Marsh Rice University	Ankit B. Patel, Richard G. Baraniuk	12/03/2015	11/03/2016	22/03/2018		https://patents.google.com/patent/US20180082172A1/en	https://patentimages.storage.googleapis.com/ff/f7/23/4d08b65a4480e9/US20180082172A1-20180322-D00000.png
US-2017091617-A1	Incident prediction and response using deep learning techniques and multimodal data	International Business Machines Corporation	Aaron K. Baughman, Christian Eggenberger, Andrea I. Martin, Daniel S. Stoessel, Craig M. Trim	29/09/2015	29/09/2015	30/03/2017		https://patents.google.com/patent/US20170091617A1/en	https://patentimages.storage.googleapis.com/8c/65/fb/8e6a439563891e/US20170091617A1-20170330-D00000.png
CN-104572965-A	Search-by-image system based on convolutional neural network	南京理工大学	邓佳, 王永利, 李延超, 姚静天, 许业旺, 俞研, 李大鹏, 付安民, 孙淑荣, 刘冬梅	31/12/2014	31/12/2014	29/04/2015		https://patents.google.com/patent/CN104572965A/en
US-2016098633-A1	Deep learning model for structured outputs with high-order interaction	Nec Laboratories America, Inc.	Renqiang Min	02/10/2014	03/09/2015	07/04/2016		https://patents.google.com/patent/US20160098633A1/en	https://patentimages.storage.googleapis.com/e0/cd/87/469385e507e3c2/US20160098633A1-20160407-D00000.png
US-2015074027-A1	Deep Structured Semantic Model Produced Using Click-Through Data	Microsoft Corporation	Po-Sen HUANG, Xiaodong He, Jianfeng Gao, Li Deng, Alejandro Acero, Larry P. Heck	06/09/2013	06/09/2013	12/03/2015		https://patents.google.com/patent/US20150074027A1/en	https://patentimages.storage.googleapis.com/25/e1/24/1adcc165179465/US20150074027A1-20150312-D00000.png
US-2016350649-A1	Method and apparatus of learning neural network via hierarchical ensemble learning	Qiang Zhang, Zhengping Ji, Lilong SHI, Ilia Ovsiannikov	Qiang Zhang, Zhengping Ji, Lilong SHI, Ilia Ovsiannikov	26/05/2015	26/08/2015	01/12/2016		https://patents.google.com/patent/US20160350649A1/en	https://patentimages.storage.googleapis.com/88/7a/0d/2d771c0e03906b/US20160350649A1-20161201-D00000.png
US-2016019458-A1	Systems and methods for recognizing objects in radar imagery	Deep Learning Analytics, LLC	John Patrick Kaufhold	16/07/2014	08/07/2015	21/01/2016		https://patents.google.com/patent/US20160019458A1/en	https://patentimages.storage.googleapis.com/f3/14/b7/861b8254b21299/US20160019458A1-20160121-D00000.png
US-2016350646-A1	Normalizing electronic communications using a neural network	Sas Institute Inc.	Samuel Paul Leeman-Munk, James Allen Cox	29/05/2015	07/06/2016	01/12/2016		https://patents.google.com/patent/US20160350646A1/en	https://patentimages.storage.googleapis.com/a9/81/9f/611e9494b8a626/US20160350646A1-20161201-D00000.png
JP-6183980-B1	Neural network circuit device, a neural network, the neural network processing method and a neural network executing program	国立大学法人東京工業大学	啓貴 中原, 啓貴 中原, 晴義 米川, 晴義 米川	02/12/2016	02/12/2016	23/08/2017	23/08/2017	https://patents.google.com/patent/JP6183980B1/en	https://patentimages.storage.googleapis.com/JP6183980B1/0006183980.png
US-9972339-B1	Neural network based beam selection	Amazon Technologies, Inc.	Shiva Kumar Sundaram	04/08/2016	04/08/2016	15/05/2018	15/05/2018	https://patents.google.com/patent/US9972339B1/en	https://patentimages.storage.googleapis.com/ca/05/04/afbfec315b3e4b/US09972339-20180515-D00000.png
US-9989964-B2	System and method for controlling vehicle using neural network	Mitsubishi Electric Research Laboratories, Inc.	Karl Berntorp, Ming-Yu Liu, Avishai Weiss	03/11/2016	03/11/2016	05/06/2018	05/06/2018	https://patents.google.com/patent/US9989964B2/en	https://patentimages.storage.googleapis.com/1d/73/74/dfba7d871a689f/US09989964-20180605-D00000.png
US-2017024641-A1	Transfer learning in neural networks	Qualcomm Incorporated	Casimir Matthew WIERZYNSKI	22/07/2015	11/09/2015	26/01/2017		https://patents.google.com/patent/US20170024641A1/en	https://patentimages.storage.googleapis.com/03/a3/d5/1bcadf1c7aed99/US20170024641A1-20170126-D00000.png
US-2016307098-A1	Annealed dropout training of neural networks	International Business Machines Corporation	Vaibhava Goel, Steven John Rennie, Samuel Thomas, Ewout VAN DEN BERG	19/04/2015	22/10/2015	20/10/2016		https://patents.google.com/patent/US20160307098A1/en	https://patentimages.storage.googleapis.com/cf/0c/94/5219168f53e6a5/US20160307098A1-20161020-D00000.png
US-2016034809-A1	System and method for network based application development and implementation	Sightline Innovation Inc.	Wallace Trenholm, Maithili Mavinkurve, Mark Alexiuk, Jason Cassidy	10/06/2014	10/06/2015	04/02/2016		https://patents.google.com/patent/US20160034809A1/en	https://patentimages.storage.googleapis.com/cd/ff/0e/00d558108861ba/US20160034809A1-20160204-D00000.png
US-2016086078-A1	Object recognition with reduced neural network weight precision	Zhengping Ji, Ilia Ovsiannikov, Yibing M. WANG, Lilong SHI	Zhengping Ji, Ilia Ovsiannikov, Yibing M. WANG, Lilong SHI	22/09/2014	19/03/2015	24/03/2016		https://patents.google.com/patent/US20160086078A1/en	https://patentimages.storage.googleapis.com/eb/12/3e/9583c87eacf1ae/US20160086078A1-20160324-D00000.png
US-2004257240-A1	Processing well logging data with neural network	Dingding Chen, San Martin Luis E., Merchant Gulamabbas A., Strickland Robert W., Hagan Martin T.	Dingding Chen, Luis San Martin, Gulamabbas Merchant, Robert Strickland, Martin Hagan	19/06/2003	19/06/2003	23/12/2004		https://patents.google.com/patent/US20040257240A1/en	https://patentimages.storage.googleapis.com/93/0e/e8/fea8079838cb28/US20040257240A1-20041223-D00000.png
US-2016117587-A1	Hierarchical deep convolutional neural network for image classification	Zhicheng Yan, Robinson Piramuthu, Vignesh Jagadeesh, Wei Di, Dennis Decoste	Zhicheng Yan, Robinson Piramuthu, Vignesh Jagadeesh, Wei Di, Dennis Decoste	27/10/2014	23/12/2014	28/04/2016		https://patents.google.com/patent/US20160117587A1/en	https://patentimages.storage.googleapis.com/21/74/a4/73373ebaae0209/US20160117587A1-20160428-D00000.png
US-2017351952-A1	Systems and methods incorporating a neural network and a forward physical model for semiconductor applications	Kla-Tencor Corporation	Jing Zhang, Kris Bhaskar	01/06/2016	31/05/2017	07/12/2017		https://patents.google.com/patent/US20170351952A1/en	https://patentimages.storage.googleapis.com/65/58/87/6762f2583cf281/US20170351952A1-20171207-D00000.png
WO-2016037351-A1	Computing system for training neural networks	Microsoft Corporation	John Langford, Gang Li, Frank Torsten Bernd Seide, James Droppo, Dong Yu	12/09/2014	12/09/2014	17/03/2016		https://patents.google.com/patent/WO2016037351A1/en	https://patentimages.storage.googleapis.com/a8/86/73/04e2c738e3d000/PCTCN2014086398-appb-300001.png
CN-102385316-A	Deepening controlling method of underactuated automatic underwater vehicle based on neural network back stepping method	哈尔滨工程大学	李娟�, 王宏健, 边信黔, 陈兴华, 陈子印	16/09/2011	16/09/2011	21/03/2012		https://patents.google.com/patent/CN102385316A/en
DE-102017108348-B3	Configuration of a sensor system with a neural network for a motor vehicle	Valeo Schalter Und Sensoren Gmbh	Heinrich Gotzig, Ralf Schneider, Mohamed-Elamir Mohamed, Jens Honer, Jean-Francois Bariant	20/04/2017	20/04/2017	21/06/2018	21/06/2018	https://patents.google.com/patent/DE102017108348B3/en	https://patentimages.storage.googleapis.com/8d/83/af/13dd5b7e87beed/DE102017108348B3_0001.png
DE-202017106132-U1	Neural Networks for selecting to be performed by a robot Agent Actions	Google Llc		10/10/2016	10/10/2017	13/11/2017	13/11/2017	https://patents.google.com/patent/DE202017106132U1/en	https://patentimages.storage.googleapis.com/bf/b7/9c/1cb97abaea1b38/DE202017106132U1_0002.png
US-2016328645-A1	Reduced computational complexity for fixed point neural network	Qualcomm Incorporated	Dexu Lin, Matthew BADIN, David Edward HOWARD, Daniel Hendricus Franciscus DIJKMAN, Michael Colin TREMAINE, Anthony Sarah	08/05/2015	13/10/2015	10/11/2016		https://patents.google.com/patent/US20160328645A1/en	https://patentimages.storage.googleapis.com/c2/cc/23/0500ed7fa0c8fe/US20160328645A1-20161110-D00000.png
US-2017252922-A1	Deep machine learning methods and apparatus for robotic grasping	Google Inc.	Sergey Levine, Peter Pastor Sampedro, Alex Krizhevsky	03/03/2016	13/12/2016	07/09/2017		https://patents.google.com/patent/US20170252922A1/en	https://patentimages.storage.googleapis.com/43/db/87/eea83a2b3e114b/US20170252922A1-20170907-D00000.png
US-2016155049-A1	Method and apparatus for extending neural network	Samsung Electronics Co., Ltd.	Heeyoul CHOI	27/11/2014	05/05/2015	02/06/2016		https://patents.google.com/patent/US20160155049A1/en	https://patentimages.storage.googleapis.com/1d/cc/cb/4dcb0439db916f/US20160155049A1-20160602-D00000.png
US-2017011280-A1	Extracting gradient features from neural networks	Xerox Corporation	Albert Gordo Soldevila, Adrien GAIDON, Florent C. Perronnin	07/07/2015	07/07/2015	12/01/2017		https://patents.google.com/patent/US20170011280A1/en	https://patentimages.storage.googleapis.com/26/31/d1/e91d66d4013ed4/US20170011280A1-20170112-D00000.png
CN-103955702-A	SAR image terrain classification method based on depth RBF network	西安电子科技大学	焦李成, 刘芳, 韩佳敏, 马文萍, 马晶晶, 王爽, 侯彪, 李阳阳, 杨淑媛	18/04/2014	18/04/2014	30/07/2014		https://patents.google.com/patent/CN103955702A/en
US-2018144242-A1	Mirror deep neural networks that regularize to linear networks	Microsoft Technology Licensing, Llc	Patrice Simard	23/11/2016	23/11/2016	24/05/2018		https://patents.google.com/patent/US20180144242A1/en	https://patentimages.storage.googleapis.com/df/57/56/edb35953268ea5/US20180144242A1-20180524-D00000.png
US-2018189634-A1	Determining context-aware distances using deep neural networks	International Business Machines Corporation	Ibrahim Abdelaziz, Achille B. Fokoue-Nkoutche, Mohammad S. Hamedani, Meinolf Sellmann	03/01/2017	03/01/2017	05/07/2018		https://patents.google.com/patent/US20180189634A1/en	https://patentimages.storage.googleapis.com/d9/74/e2/79a435e7792a41/US20180189634A1-20180705-D00000.png
US-2017185897-A1	Self-stabilized deep neural network	Microsoft Technology Licensing, Llc	James G. Droppo, Pegah Ghahremani, Avner May	28/12/2015	28/12/2015	29/06/2017		https://patents.google.com/patent/US20170185897A1/en	https://patentimages.storage.googleapis.com/ad/73/42/e97a26a0144533/US20170185897A1-20170629-D00000.png
US-2018129899-A1	Recurrent Deep Neural Network System for Detecting Overlays in Images	Gracenote, Inc.	Wilson Harron, Irene Zhu	07/11/2016	25/10/2017	10/05/2018		https://patents.google.com/patent/US20180129899A1/en	https://patentimages.storage.googleapis.com/65/9d/24/466312718da789/US20180129899A1-20180510-D00000.png
US-2017372201-A1	Secure Training of Multi-Party Deep Neural Network	Massachusetts Institute Of Technology	Otkrist Gupta, Ramesh Raskar	22/06/2016	22/06/2017	28/12/2017		https://patents.google.com/patent/US20170372201A1/en	https://patentimages.storage.googleapis.com/7a/ee/5d/7a3369cabd0f3f/US20170372201A1-20171228-D00000.png
US-2018114117-A1	Accelerate deep neural network in an fpga	International Business Machines Corporation	Yonghua Lin, Jianbin Tang, Junsong Wang	21/10/2016	21/10/2016	26/04/2018		https://patents.google.com/patent/US20180114117A1/en	https://patentimages.storage.googleapis.com/d4/92/4f/c3e2b1bcb6c695/US20180114117A1-20180426-D00000.png
US-2018144244-A1	Distributed clinical workflow training of deep learning neural networks	Vital Images, Inc.	Osama Masoud, Oliver Schreck	23/11/2016	27/02/2017	24/05/2018		https://patents.google.com/patent/US20180144244A1/en	https://patentimages.storage.googleapis.com/a0/e4/1f/5884e8e7b2cf73/US20180144244A1-20180524-D00000.png
US-2018046915-A1	Compression of deep neural networks with proper use of mask	Beijing Deephi Intelligence Technology Co., Ltd.	Shijie Sun, Song Han, Xin Li, Yi Shan	12/08/2016	26/12/2016	15/02/2018		https://patents.google.com/patent/US20180046915A1/en	https://patentimages.storage.googleapis.com/59/ba/f8/93a75a95d8abf7/US20180046915A1-20180215-D00000.png
US-2018046914-A1	Compression method for deep neural networks with load balance	Beijing Deephi Intelligence Technology Co., Ltd.	Xin Li, Song Han, Zhilin LU, Yi Shan	12/08/2016	26/12/2016	15/02/2018		https://patents.google.com/patent/US20180046914A1/en	https://patentimages.storage.googleapis.com/d0/b8/c8/862efc105c0b0b/US20180046914A1-20180215-D00000.png
US-2018082677-A1	Centered, left- and right-shifted deep neural networks and their combinations	Apptek, Inc.	Mudar Yaghi, Hassan SAWAF, Jinato JIANG	16/09/2016	18/09/2017	22/03/2018		https://patents.google.com/patent/US20180082677A1/en	https://patentimages.storage.googleapis.com/65/a1/4b/f9b883e82e427a/US20180082677A1-20180322-D00000.png
US-2018260713-A1	Asynchronous Evaluation Strategy For Evolution Of Deep Neural Networks	Sentient Technologies (Barbados) Limited	Jason Zhi LIANG, Hormoz Shahrzad, Babak Hodjat, Risto Miikkulainen	07/03/2017	07/03/2018	13/09/2018		https://patents.google.com/patent/US20180260713A1/en	https://patentimages.storage.googleapis.com/00/59/a1/fb657149e794df/US20180260713A1-20180913-D00000.png
US-2016321542-A1	Incorporating top-down information in deep neural networks via the bias term	Qualcomm Incorporated	Regan Blythe TOWAL	28/04/2015	08/09/2015	03/11/2016		https://patents.google.com/patent/US20160321542A1/en	https://patentimages.storage.googleapis.com/e1/ad/b5/53dd9154b5cbaa/US20160321542A1-20161103-D00000.png
US-2018137413-A1	Diverse activation functions for deep neural networks	Nokia Technologies Oy	Yazhao LI	16/11/2016	16/11/2016	17/05/2018		https://patents.google.com/patent/US20180137413A1/en	https://patentimages.storage.googleapis.com/35/0b/03/f374ce67690a31/US20180137413A1-20180517-D00000.png
EP-3367310-A1	Method and apparatus for parallelizing layers of deep neural networks onto parallel computing systems	Fujitsu Limited	Lopez Sergio Aldea, Ahmed Al-Jarro, Balakrishnan Bhaskaran	28/02/2017	28/02/2017	29/08/2018		https://patents.google.com/patent/EP3367310A1/en	https://patentimages.storage.googleapis.com/83/1f/2f/94888bcfc1736a/imgf0001.png
US-2018276540-A1	Modeling of the latent embedding of music using deep neural network	NextEv USA, Inc.	Zhou Xing	22/03/2017	22/03/2017	27/09/2018		https://patents.google.com/patent/US20180276540A1/en	https://patentimages.storage.googleapis.com/75/98/56/7e9bb7dcb2a713/US20180276540A1-20180927-D00000.png
WO-2018053835-A1	Method and apparatus for reducing parameter density of deep neural network (dnn)	Intel Corporation	Anbang YAO, Yiwen Guo, Lin Xu, Yan Li, Yurong Chen	26/09/2016	26/09/2016	29/03/2018		https://patents.google.com/patent/WO2018053835A1/en	https://patentimages.storage.googleapis.com/6a/b2/d4/7b07f979204d08/PCTCN2016100099-appb-300001.png
US-2018046919-A1	Multi-iteration compression for deep neural networks	Beijing Deephi Intelligence Technology Co., Ltd.	Xin Li, Song Han, Shijie Sun, Yi Shan	12/08/2016	26/12/2016	15/02/2018		https://patents.google.com/patent/US20180046919A1/en	https://patentimages.storage.googleapis.com/0f/fa/06/26a7fd608d325e/US20180046919A1-20180215-D00000.png
US-2018107451-A1	Automatic scaling for fixed point implementation of deep neural networks	International Business Machines Corporation	Stefan Harrer, Antonio Jose Jimeno Yepes, Filiz Isabel Kiral-Kornek, Benjamin Scott MASHFORD, Jianbin Tang	14/10/2016	14/10/2016	19/04/2018		https://patents.google.com/patent/US20180107451A1/en	https://patentimages.storage.googleapis.com/ad/a0/c4/2da4cdd0312aae/US20180107451A1-20180419-D00000.png
US-2018268298-A1	Deep Neural Network-Based Decision Network	Salesforce.Com, Inc.	Alexander Rosenberg Johansen, Bryan McCann, James BRADBURY, Richard Socher	15/03/2017	22/12/2017	20/09/2018		https://patents.google.com/patent/US20180268298A1/en	https://patentimages.storage.googleapis.com/40/6b/a1/34c44f248690b5/US20180268298A1-20180920-D00000.png
US-2018260689-A1	Dueling deep neural networks	Deepmind Technologies Limited	Ziyu Wang, Joao Ferdinando Gomes de Freitas, Marc Lanctot	12/11/2015	11/05/2018	13/09/2018		https://patents.google.com/patent/US20180260689A1/en	https://patentimages.storage.googleapis.com/e9/a6/f4/3e338a1cea3343/US20180260689A1-20180913-D00000.png
US-2018032846-A1	Fusing multilayer and multimodal deep neural networks for video classification	Nvidia Corporation	Xiaodong Yang, Pavlo Molchanov, Jan Kautz	01/08/2016	26/07/2017	01/02/2018		https://patents.google.com/patent/US20180032846A1/en	https://patentimages.storage.googleapis.com/92/5e/9e/a7a69961566470/US20180032846A1-20180201-D00000.png
US-2018158181-A1	System and method for layer-wise training of deep neural networks	Tata Consultancy Services Limited	Mandar Shrikant KULKARNI, Anand Sriraman, Rahul Kumar, Kanika Kalra, Shirish Subhash Karande, Purushotam Gopaldas RADADIA	02/12/2016	30/03/2017	07/06/2018		https://patents.google.com/patent/US20180158181A1/en	https://patentimages.storage.googleapis.com/eb/c8/25/ce3e4515f78bfa/US20180158181A1-20180607-D00000.png
EP-3208750-A1	An analogue electronic deep neural network	Universität Zürich	Jonathan Binas, Daniel Neil	22/02/2016	22/02/2016	23/08/2017		https://patents.google.com/patent/EP3208750A1/en	https://patentimages.storage.googleapis.com/d4/fa/1c/da544af562d198/imgf0001.png
US-2018158240-A1	Photorealistic Facial Texture Inference Using Deep Neural Networks	Pinscreen, Inc.	Shunsuke Saito, Cosimo Wei, Liwen Hu, Hao Li	01/12/2016	01/12/2017	07/06/2018		https://patents.google.com/patent/US20180158240A1/en	https://patentimages.storage.googleapis.com/d4/3e/a0/c7e1c0e57f9e6e/US20180158240A1-20180607-D00000.png
US-2018047385-A1	Hybrid phoneme, diphone, morpheme, and word-level deep neural networks	Apptek, Inc.	Jintao JIANG, Hassan SAWAF, Mudar Yaghi	09/08/2016	09/08/2017	15/02/2018		https://patents.google.com/patent/US20180047385A1/en	https://patentimages.storage.googleapis.com/ff/4c/cd/c2a2acfca32a21/US20180047385A1-20180215-D00000.png
EP-3367309-A1	Method and apparatus to distribute memory requirements of deep neural networks	Fujitsu Limited	Lopez Sergio Aldea, Ahmed Al-Jarro, Balakrishnan Bhaskaran	28/02/2017	28/02/2017	29/08/2018		https://patents.google.com/patent/EP3367309A1/en	https://patentimages.storage.googleapis.com/77/6e/eb/8b0398c0fab510/imgf0001.png
US-2017175169-A1	Clinical decision support system utilizing deep neural networks for diagnosis of chronic diseases	Min Lee	Min Lee, Seok Yong MOON, Matthew Lee, Nupur RAYCHAUDHURI, Saroj Kumar BASAK, Phillip Scott ALEXANDER	18/12/2015	06/05/2016	22/06/2017		https://patents.google.com/patent/US20170175169A1/en	https://patentimages.storage.googleapis.com/e0/27/1b/62c76121672f8e/US20170175169A1-20170622-D00001.png
US-2017032068-A1	Techniques for warm starting finite element analyses with deep neural networks	Autodesk, Inc.	Francesco Iorio	31/07/2015	18/05/2016	02/02/2017		https://patents.google.com/patent/US20170032068A1/en	https://patentimages.storage.googleapis.com/65/04/55/77cbbbb4ba388e/US20170032068A1-20170202-D00000.png
US-2018114116-A1	Cooperative evolution of deep neural network structures	Sentient Technologies (Barbados) Limited	Jason Zhi LIANG, Risto Miikkulainen	26/10/2016	26/10/2017	26/04/2018		https://patents.google.com/patent/US20180114116A1/en	https://patentimages.storage.googleapis.com/3a/c9/71/74e03b31387150/US20180114116A1-20180426-D00000.png
US-2014156575-A1	Method and Apparatus of Processing Data Using Deep Belief Networks Employing Low-Rank Matrix Factorization	Nuance Communications, Inc.	Tara N. Sainath, Ebru Arisoy, Bhuvana Ramabhadran	30/11/2012	30/11/2012	05/06/2014		https://patents.google.com/patent/US20140156575A1/en	https://patentimages.storage.googleapis.com/32/da/71/f92cb53196bb97/US20140156575A1-20140605-D00000.png
US-9710265-B1	Neural network compute tile	Google Inc.	Olivier Temam, Ravi Narayanaswami, Harshit Khaitan, Dong Hyuk Woo	27/10/2016	17/03/2017	18/07/2017	18/07/2017	https://patents.google.com/patent/US9710265B1/en	https://patentimages.storage.googleapis.com/14/bd/73/c5123e33ed0b59/US09710265-20170718-D00000.png
US-2015278642-A1	Neural network image representation	Superfish Ltd.	Michael Chertok, Alexander LORBERT, Adi Pinhas	01/04/2014	01/04/2015	01/10/2015		https://patents.google.com/patent/US20150278642A1/en	https://patentimages.storage.googleapis.com/3e/ee/75/d3573bae5e051e/US20150278642A1-20151001-D00000.png
US-2015100312-A1	System and method of using neural transforms of robust audio features for speech processing	At&T Intellectual Property I, L.P.	Enrico Luigi Bocchieri, Dimitrios Dimitriadis	04/10/2013	04/10/2013	09/04/2015		https://patents.google.com/patent/US20150100312A1/en	https://patentimages.storage.googleapis.com/04/86/fb/ca97f37ef2ce63/US20150100312A1-20150409-D00000.png
US-2018211403-A1	Recurrent Deep Convolutional Neural Network For Object Detection	Ford Global Technologies, Llc	Guy Hotson, Vidya Nariyambut murali	20/01/2017	20/01/2017	26/07/2018		https://patents.google.com/patent/US20180211403A1/en	https://patentimages.storage.googleapis.com/de/95/49/1c2b51d75d6ee5/US20180211403A1-20180726-D00000.png
US-2018060726-A1	Voltage control of learning rate for rpu devices for deep neural network training	International Business Machines Corporation	Tayfun Gokmen, Yurii A. Vlasov	30/08/2016	30/08/2016	01/03/2018		https://patents.google.com/patent/US20180060726A1/en	https://patentimages.storage.googleapis.com/e3/94/9d/62936fa9c86000/US20180060726A1-20180301-D00000.png
US-2018253646-A1	Hybrid aggregation for deep learning neural networks	International Business Machines Corporation	Minwei Feng, Yufei Ren, Yandong Wang, Li Zhang, Wei Zhang	05/03/2017	05/03/2017	06/09/2018		https://patents.google.com/patent/US20180253646A1/en	https://patentimages.storage.googleapis.com/66/97/5a/5a6bc6d49e5ab6/US20180253646A1-20180906-D00000.png
US-2017228645-A1	Accelerating deep neural network training with inconsistent stochastic gradient descent	Nec Laboratories America, Inc.	Linnan WANG, Yi Yang, Renqiang Min, Srimat Chakradhar	05/02/2016	02/02/2017	10/08/2017		https://patents.google.com/patent/US20170228645A1/en	https://patentimages.storage.googleapis.com/de/7b/34/05931d0634ca8c/US20170228645A1-20170810-D00000.png
EP-3252671-A1	Method of training a deep neural network	Siemens Healthcare GmbH	Michael Kelm, Olivier Pauly, Anna Jerebko	31/05/2016	31/05/2016	06/12/2017		https://patents.google.com/patent/EP3252671A1/en	https://patentimages.storage.googleapis.com/02/8d/b5/da8fd9c11af36d/imgf0001.png
EP-3219564-A1	Driving prediction with a deep neural network	IMRA Europe S.A.S.	Dzmitry Tsishkou, Rémy Bendahan	14/03/2016	14/03/2017	20/09/2017		https://patents.google.com/patent/EP3219564A1/en	https://patentimages.storage.googleapis.com/c5/b8/de/2f5ce6a3d3fbe0/imgf0001.png
US-2018121788-A1	Deep Neural Network Model for Processing Data Through Mutliple Linguistic Task Hiearchies	Salesforce.Com, Inc.	Kazuma Hashimoto, Caiming Xiong, Richard Socher	03/11/2016	31/01/2017	03/05/2018		https://patents.google.com/patent/US20180121788A1/en	https://patentimages.storage.googleapis.com/93/f5/d9/d5829eedd8e01b/US20180121788A1-20180503-D00000.png
EP-3121767-A1	Methods and systems for implementing deep spiking neural networks	Applied Brain Research Inc.	Eric Gordon Hunsberger, Christopher David Eliasmith	23/07/2015	20/07/2016	25/01/2017		https://patents.google.com/patent/EP3121767A1/en	https://patentimages.storage.googleapis.com/0d/6c/7f/1249877a675084/imgf0001.png
US-2018218260-A1	Memory efficient convolution operations in deep learning neural networks	International Business Machines Corporation	Daniel Brand, Minsik Cho	31/01/2017	31/01/2017	02/08/2018		https://patents.google.com/patent/US20180218260A1/en	https://patentimages.storage.googleapis.com/f2/31/51/feedff1b69df8b/US20180218260A1-20180802-D00000.png
US-2017364792-A1	Systems and methods for optimizing operations of computing devices using deep neural networks	Sri International	Sek M. Chai, David C. Zhang, Mohamed R. Amer, Timothy J. Shields, Aswin Nadamuni Raghavan, Bhaskar Ramamurthy	16/06/2016	16/06/2017	21/12/2017		https://patents.google.com/patent/US20170364792A1/en	https://patentimages.storage.googleapis.com/2e/b3/c5/57e976a84dec55/US20170364792A1-20171221-D00000.png
US-2018089530-A1	Method and system for landmark detection in medical images using deep neural networks	Siemens Healthcare Gmbh	David Liu, Bogdan Georgescu, Yefeng Zheng, Hien Nguyen, Shaohua Kevin Zhou, Vivek Kumar Singh, Dorin Comaniciu	11/05/2015	11/05/2015	29/03/2018		https://patents.google.com/patent/US20180089530A1/en	https://patentimages.storage.googleapis.com/8d/ce/8f/dce57fb7197dfb/US20180089530A1-20180329-D00000.png
US-2018068654-A1	Adjusting a deep neural network acoustic model	International Business Machines Corporation	Xiaodong Cui, Vaibhava Goel	07/09/2016	07/09/2016	08/03/2018		https://patents.google.com/patent/US20180068654A1/en	https://patentimages.storage.googleapis.com/0f/03/36/1a19842e9eb1b9/US20180068654A1-20180308-D00000.png
US-2018028294-A1	Dental cad automation using deep learning	James R. Glidewell Dental Ceramics, Inc.	Sergei Azernikov, Sergey Nikolskiy	27/07/2016	26/07/2017	01/02/2018		https://patents.google.com/patent/US20180028294A1/en	https://patentimages.storage.googleapis.com/4c/5b/a0/dcefe27677a119/US20180028294A1-20180201-D00000.png
US-2018096078-A1	Visualizing convolutional neural networks	Sas Institute Inc., North Carolina State University	Samuel Paul Leeman-Munk, Saratendu Sethi, Christopher Graham Healey, Shaoliang Nie, Kalpesh Padia, Ravinder Devarajan, David James Caira, Jordan Riley Benson, James Allen Cox, Lawrence E. Lewis, Mustafa Onur Kabul	04/10/2016	04/10/2017	05/04/2018		https://patents.google.com/patent/US20180096078A1/en	https://patentimages.storage.googleapis.com/01/74/ca/9ea2378392e6db/US20180096078A1-20180405-D00000.png
US-2018218256-A1	Deep convolution neural network behavior generator	Qualcomm Incorporated	Dolev Raviv, Ofer Rosenberg, Lee Susman	02/02/2017	02/02/2017	02/08/2018		https://patents.google.com/patent/US20180218256A1/en	https://patentimages.storage.googleapis.com/7b/f6/36/1d388fb1efb1ca/US20180218256A1-20180802-D00000.png
US-2017262737-A1	Structure learning in convolutional neural networks	Magic Leap, Inc.	Andrew Rabinovich, Vijay Badrinarayanan, Daniel DeTone, Srivignesh Rajendran, Douglas Bertram Lee, Tomasz Malisiewicz	11/03/2016	13/03/2017	14/09/2017		https://patents.google.com/patent/US20170262737A1/en	https://patentimages.storage.googleapis.com/5c/9d/b2/f7bbc501c454a8/US20170262737A1-20170914-D00000.png
US-2016379111-A1	Memory bandwidth management for deep learning applications	Microsoft Technology Licensing, Llc	Ray A. Bittner, Jr., Frank Torsten Bernd Seide	25/06/2015	25/06/2015	29/12/2016		https://patents.google.com/patent/US20160379111A1/en	https://patentimages.storage.googleapis.com/b9/f1/a8/3bc024c3ca528d/US20160379111A1-20161229-D00000.png
US-2018113458-A1	Method of effective driving behavior extraction using deep learning	International Business Machines Corporation	Wei Shan Dong, Peng Gao, Jian Li, Chang Sheng Li, Wen Han Luo, Chun Yang Ma, Renjie Yao, Ting Yuan, Jun Zhu	24/10/2016	24/10/2016	26/04/2018		https://patents.google.com/patent/US20180113458A1/en	https://patentimages.storage.googleapis.com/30/6f/ee/193a3fbc86331b/US20180113458A1-20180426-D00000.png
US-2018158552-A1	Interpretable deep learning framework for mining and predictive modeling of health care data	University Of Southern California	Yan Liu, Zhengping Che, Sanjay Purushotham	01/12/2016	01/12/2017	07/06/2018		https://patents.google.com/patent/US20180158552A1/en	https://patentimages.storage.googleapis.com/7d/08/15/c53dd74f5935b5/US20180158552A1-20180607-D00000.png
CN-105224986-B	Neural networks based on the depth of the memristive device	清华大学	李国齐, 邓磊, 施路平, 裴京	29/09/2015	29/09/2015	23/01/2018	23/01/2018	https://patents.google.com/patent/CN105224986B/en
US-2018260699-A1	Technologies for deep machine learning with convolutional neural networks and reduced set support vector machines	Intel IP Corporation	Koba Natroshvili, Kay-Ulrich Scholl	13/03/2017	13/03/2017	13/09/2018		https://patents.google.com/patent/US20180260699A1/en	https://patentimages.storage.googleapis.com/0b/e9/94/0e17ee454d9a9a/US20180260699A1-20180913-D00000.png
CN-104751228-B	Construction Method and system for depth neural networks for speech recognition	科大讯飞股份有限公司	潘嘉, 何婷婷, 刘聪, 王智国, 胡国平, 张仕良, 胡郁	31/12/2013	31/12/2013	27/04/2018	27/04/2018	https://patents.google.com/patent/CN104751228B/en
US-2017357890-A1	Computing System for Inferring Demographics Using Deep Learning Computations and Social Proximity on a Social Data Network	Sysomos L.P.	Edward Dong-Jin KIM, Ousmane Amadou DIA, Kanchana PADMANABHAN, Koushik PAL	09/06/2016	02/06/2017	14/12/2017		https://patents.google.com/patent/US20170357890A1/en	https://patentimages.storage.googleapis.com/39/fb/ef/788824ee56446f/US20170357890A1-20171214-D00000.png
US-2018137417-A1	Parsimonious inference on convolutional neural networks	Irida Labs S.A.	Ilias Theodorakopoulos, Vassileios POTHOS, Dimitris Kastaniotis, Nikos Fragoulis	17/11/2016	16/11/2017	17/05/2018		https://patents.google.com/patent/US20180137417A1/en	https://patentimages.storage.googleapis.com/12/5e/e6/c9c0a4df83b7ba/US20180137417A1-20180517-D00000.png
CN-104850845-B	A traffic sign recognition method asymmetric convolutional neural network	大连理工大学	葛宏伟, 何鹏程, 孙亮, 谭贞刚	30/05/2015	30/05/2015	26/12/2017	26/12/2017	https://patents.google.com/patent/CN104850845B/en
US-2018068655-A1	Adjusting a deep neural network acoustic model	International Business Machines Corporation	Xiaodong Cui, Vaibhava Goel	07/09/2016	07/09/2016	08/03/2018		https://patents.google.com/patent/US20180068655A1/en	https://patentimages.storage.googleapis.com/f8/82/df/23231f843190d8/US20180068655A1-20180308-D00000.png
US-2018225823-A1	Adversarial and Dual Inverse Deep Learning Networks for Medical Image Analysis	Siemens Healthcare Gmbh	Shaohua Kevin Zhou, Mingqing Chen, Daguang Xu, Zhoubing XU, Dong Yang	09/02/2017	11/01/2018	09/08/2018		https://patents.google.com/patent/US20180225823A1/en	https://patentimages.storage.googleapis.com/5e/ba/b8/129d357aa920d2/US20180225823A1-20180809-D00000.png
US-2018137406-A1	Efficient Convolutional Neural Networks and Techniques to Reduce Associated Computational Costs	Google Inc.	Andrew Gerald Howard, Bo Chen, Dmitry Kalenichenko, Tobias Christoph Weyand, Menglong Zhu, Marco Andreetto, Weijun Wang	15/11/2016	18/09/2017	17/05/2018		https://patents.google.com/patent/US20180137406A1/en	https://patentimages.storage.googleapis.com/81/19/0d/0a82ff5d3cf0e9/US20180137406A1-20180517-D00000.png
US-2018108139-A1	System And Method For N-Dimensional Image Segmentation Using Convolutional Neural Networks	U.S. Department Of Veterans Affairs	Michael Abramoff, Xiaodong Wu	19/10/2016	19/10/2017	19/04/2018		https://patents.google.com/patent/US20180108139A1/en	https://patentimages.storage.googleapis.com/0c/93/c7/0b44b9e019e628/US20180108139A1-20180419-D00000.png
US-2017330264-A1	Methods, apparatuses and systems for computer vision and deep learning	YOURO, Inc.	Mohamed Youssef, Amro S. AMER	10/05/2016	05/05/2017	16/11/2017		https://patents.google.com/patent/US20170330264A1/en	https://patentimages.storage.googleapis.com/99/a6/d7/294abb62a62699/US20170330264A1-20171116-D00000.png
US-2018158189-A1	System and method for a deep learning machine for object detection	Samsung Electronics Co., Ltd.	Arvind YEDLA, Marcel Nassar, Mostafa El-Khamy, Jungwon Lee	07/12/2016	04/04/2017	07/06/2018		https://patents.google.com/patent/US20180158189A1/en	https://patentimages.storage.googleapis.com/a7/f7/61/d0c4c7e5a2a656/US20180158189A1-20180607-D00000.png
US-2018268256-A1	Systems and methods for keypoint detection with convolutional neural networks	Aquifi, Inc.	Paolo Di Febbo, Carlo Dal Mutto, Kinh Tieu	16/03/2017	16/03/2018	20/09/2018		https://patents.google.com/patent/US20180268256A1/en	https://patentimages.storage.googleapis.com/9c/52/a2/d789d7ac119f92/US20180268256A1-20180920-D00000.png
CN-104866868-B	Metal coins based on depth identification method and apparatus Neural Network	杭州朗和科技有限公司	陈海波, 吴伟, 李晓燕, 陈刚	22/05/2015	22/05/2015	07/09/2018	07/09/2018	https://patents.google.com/patent/CN104866868B/en
US-2018253817-A1	Deep learning via dynamic root solvers	International Business Machines Corporation	Anto Ajay Raj John	03/03/2017	29/12/2017	06/09/2018		https://patents.google.com/patent/US20180253817A1/en	https://patentimages.storage.googleapis.com/7d/b3/a6/78a33ef63f8c9f/US20180253817A1-20180906-D00000.png
EP-3093821-A1	Method and system for anatomical object pose detection using marginal space deep neural networks	Siemens Aktiengesellschaft	Dorin Comaniciu, Bogdan Georgescu, David Liu, Hien Nguyen, Vivek Kumar Singh, Yefeng Zheng	16/04/2015	15/04/2016	16/11/2016		https://patents.google.com/patent/EP3093821A1/en	https://patentimages.storage.googleapis.com/4c/33/1f/83c687df4aef35/imgf0001.png
CN-205621018-U	Cell -phone cell convolutional neural network accelerator	陈进民	陈进民	26/02/2016	26/02/2016	05/10/2016	05/10/2016	https://patents.google.com/patent/CN205621018U/en
US-2018150684-A1	Age and gender estimation using small-scale convolutional neural network (cnn) modules for embedded systems	Shenzhen AltumView Technology Co., Ltd.	Xing Wang, Mehdi Seyfi, Minghua Chen, Him Wai Ng, Jie Liang	30/11/2016	03/10/2017	31/05/2018		https://patents.google.com/patent/US20180150684A1/en	https://patentimages.storage.googleapis.com/60/41/0d/368a585ec8210a/US20180150684A1-20180531-D00000.png
US-2018181881-A1	System and method for training deep learning classification networks	Samsung Electronics Co., Ltd.	Xianzhi Du, Mostafa El-Khamy, Jungwon Lee	22/12/2016	05/05/2017	28/06/2018		https://patents.google.com/patent/US20180181881A1/en	https://patentimages.storage.googleapis.com/5a/52/42/760f33ef99d9b8/US20180181881A1-20180628-D00000.png
CN-105279288-B	Kinds of online content recommendation method based on neural network depth	深圳大学	陈亮, 王娜, 李霞	04/12/2015	04/12/2015	24/08/2018	24/08/2018	https://patents.google.com/patent/CN105279288B/en
CN-205665729-U	Cell convolutional neural network intelligent vision pays accelerator	陈进民, 林建国	陈进民, 林建国	09/03/2016	09/03/2016	26/10/2016	26/10/2016	https://patents.google.com/patent/CN205665729U/en
US-2018261213-A1	Convolutional recurrent neural networks for small-footprint keyword spotting	Baidu Usa Llc	Sercan Arik, Markus KLIEGL, Rewon CHILD, Joel Hestness, Andrew GIBIANSKY, Christopher Fougner, Ryan Prenger, Adam Coates	13/03/2017	28/08/2017	13/09/2018		https://patents.google.com/patent/US20180261213A1/en	https://patentimages.storage.googleapis.com/d3/a6/87/93b8ef42a863ad/US20180261213A1-20180913-D00000.png
US-2017068888-A1	Cost-sensitive classification with deep learning using cost-aware pre-training	Intel Corporation	Yu-An Chung, Guang-He Lee, Shao-Wen Yang	09/09/2015	24/12/2015	09/03/2017		https://patents.google.com/patent/US20170068888A1/en	https://patentimages.storage.googleapis.com/5f/b0/f5/f89e20104c452b/US20170068888A1-20170309-D00000.png
WO-2018000281-A1	User portrait representation learning system and method based on deep neural network	深圳狗尾草智能科技有限公司	邱楠, 杨新宇, 王昊奋	29/06/2016	29/06/2016	04/01/2018		https://patents.google.com/patent/WO2018000281A1/en	https://patentimages.storage.googleapis.com/99/71/bc/2242dc738504b4/PCTCN2016087773-appb-300001.png
US-2018137349-A1	System and method of character recognition using fully convolutional neural networks	Kodak Alaris Inc.	Felipe Petroski SUCH, Raymond Ptucha, Frank BROCKLER, Paul HUTKOWSKI, Vatsala Singh	14/11/2016	19/09/2017	17/05/2018		https://patents.google.com/patent/US20180137349A1/en	https://patentimages.storage.googleapis.com/f6/83/23/6245676dc1979a/US20180137349A1-20180517-D00000.png
US-2018101766-A1	Efficient calculations of negative curvature in a hessian free deep learning framework	Siemens Aktiengesellschaft	Xi He, Ioannis Akrotirianakis, Amit Chakraborty	11/10/2016	11/10/2016	12/04/2018		https://patents.google.com/patent/US20180101766A1/en	https://patentimages.storage.googleapis.com/e6/84/f8/d3467e6c83ff27/US20180101766A1-20180412-D00000.png
US-2018260665-A1	Deep learning system for recognizing pills in images	Board Of Trustees Of Michigan State University	Mi Zhang, Kai Cao, Xiao Zeng	07/03/2017	06/03/2018	13/09/2018		https://patents.google.com/patent/US20180260665A1/en	https://patentimages.storage.googleapis.com/5a/23/88/551eb092a59a57/US20180260665A1-20180913-D00000.png
US-2018121791-A1	Temporal difference estimation in an artificial neural network	Qualcomm Incorporated	Peter O'Connor, Max Welling	03/11/2016	09/05/2017	03/05/2018		https://patents.google.com/patent/US20180121791A1/en	https://patentimages.storage.googleapis.com/7c/b6/94/da8ec8216b9436/US20180121791A1-20180503-D00000.png
US-2018096249-A1	Convolutional neural network system using adaptive pruning and weight sharing and operation method thereof	Electronics And Telecommunications Research Institute	Jin Kyu Kim, Joo Hyun Lee	04/10/2016	28/09/2017	05/04/2018		https://patents.google.com/patent/US20180096249A1/en	https://patentimages.storage.googleapis.com/76/2b/61/3b1897a5d267ed/US20180096249A1-20180405-D00000.png
NL-2016285-B1	Device and method for generating a group equivariant convolutional neural network.	Scyfer B V	Sebastiaan Cohen Taco, Welling Max	19/02/2016	19/02/2016	20/09/2017	20/09/2017	https://patents.google.com/patent/NL2016285B1/en
EP-3291146-A1	Knowledge extraction from a convolutional neural network	Fujitsu Limited	Joseph Townsend	05/09/2016	10/04/2017	07/03/2018		https://patents.google.com/patent/EP3291146A1/en	https://patentimages.storage.googleapis.com/55/8b/18/69c89ecabc306f/imgf0001.png
US-2017032245-A1	Systems and Methods for Providing Reinforcement Learning in a Deep Learning System	The Board Of Trustees Of The Leland Stanford Junior University	Ian David Moffat Osband, Benjamin Van Roy	01/07/2015	15/07/2016	02/02/2017		https://patents.google.com/patent/US20170032245A1/en	https://patentimages.storage.googleapis.com/65/52/83/6859db21b75e1f/US20170032245A1-20170202-D00000.png
CN-205680247-U	Cell convolutional neural network intelligent vision driving fatigue monitors accelerator	陈进民	陈进民, 虞惠华	19/04/2016	19/04/2016	09/11/2016	09/11/2016	https://patents.google.com/patent/CN205680247U/en
US-2017169327-A1	Convolutional neural network	Analog Devices, Inc.	Eric G. Nestler, Mitra M. OSQUI, Jeffrey G. Bernstein	15/12/2015	14/12/2016	15/06/2017		https://patents.google.com/patent/US20170169327A1/en	https://patentimages.storage.googleapis.com/12/b2/44/d2439eca354b31/US20170169327A1-20170615-D00000.png
WO-2017206066-A1	Method and apparatus for detecting small objects with an enhanced deep neural network	Nokia Technologies Oy	Jiale CAO	31/05/2016	31/05/2016	07/12/2017		https://patents.google.com/patent/WO2017206066A1/en	https://patentimages.storage.googleapis.com/22/1f/21/06ecf2e270a1cb/PCTCN2016084128-appb-300001.png
US-2018137350-A1	System and method of character recognition using fully convolutional neural networks with attention	Kodak Alaris Inc.	Felipe Petroski SUCH, Raymond Ptucha, Frank BROCKLER, Paul HUTKOWSKI	14/11/2016	14/11/2017	17/05/2018		https://patents.google.com/patent/US20180137350A1/en	https://patentimages.storage.googleapis.com/60/49/89/281c32a08f4a69/US20180137350A1-20180517-D00000.png
US-2018247549-A1	Deep academic learning intelligence and deep neural language network system and interfaces	Scriyb LLC	Scott Mckay MARTIN, James R. Casey, Christopher Etesse	21/02/2017	21/02/2018	30/08/2018		https://patents.google.com/patent/US20180247549A1/en	https://patentimages.storage.googleapis.com/59/9f/51/b63f7f7e33d2c8/US20180247549A1-20180830-D00000.png
US-2018114109-A1	Deep convolutional neural networks with squashed filters	Nokia Technologies Oy	Yazhao LI	20/10/2016	20/10/2016	26/04/2018		https://patents.google.com/patent/US20180114109A1/en	https://patentimages.storage.googleapis.com/bf/45/05/bfd18c1637542c/US20180114109A1-20180426-D00000.png
US-2018107928-A1	Diagnostic systems and methods for deep learning models configured for semiconductor applications	Kla-Tencor Corporation	Jing Zhang, Ravi Chandra Donapati, Mark Roulo, Kris Bhaskar	14/10/2016	01/09/2017	19/04/2018		https://patents.google.com/patent/US20180107928A1/en	https://patentimages.storage.googleapis.com/ee/d8/48/ac761781c67d02/US20180107928A1-20180419-D00000.png
WO-2017157112-A1	Method and system for bit-depth reduction in artificial neural networks	Hong Kong Applied Science and Technology Research Institute Company Limited	Chao Shi, Luhong Liang, Kwok Wai Hung, King Hung Chiu	16/03/2016	07/02/2017	21/09/2017		https://patents.google.com/patent/WO2017157112A1/en	https://patentimages.storage.googleapis.com/0f/ae/a9/4dd5290db8fc8f/PCTCN2017073070-appb-300001.png
CN-107871124-B	Remote Sensing Target Species Based on Neural Network depth	陕西师范大学	汪西莉, 周明非	15/11/2017	15/11/2017	10/08/2018	10/08/2018	https://patents.google.com/patent/CN107871124B/en
US-2017140270-A1	Asynchronous deep reinforcement learning	Google Inc.	Volodymyr Mnih, Adrià Puigdomènech Badia, Alexander Benjamin Graves, Timothy James Alexander Harley, David Silver, Koray Kavukcuoglu	12/11/2015	11/11/2016	18/05/2017		https://patents.google.com/patent/US20170140270A1/en	https://patentimages.storage.googleapis.com/6c/8d/84/f1969417ecb927/US20170140270A1-20170518-D00000.png
US-2018053056-A1	Augmented reality display device with deep learning sensors	Magic Leap, Inc.	Andrew Rabinovich, Tomasz Jan Malisiewicz, Daniel DeTone	22/08/2016	22/08/2017	22/02/2018		https://patents.google.com/patent/US20180053056A1/en	https://patentimages.storage.googleapis.com/4c/b1/be/68ed12c8e2fa30/US20180053056A1-20180222-D00000.png
US-2016098646-A1	Dynamically modifying a boundary of a deep learning network	Seagate Technology Llc	Kevin Arthur Gomez, Frank Dropps, Ryan James Goss, Jon Trantham, Antoine Khoueir	06/10/2014	06/10/2014	07/04/2016		https://patents.google.com/patent/US20160098646A1/en	https://patentimages.storage.googleapis.com/44/ba/80/ce5fa4aeab97fb/US20160098646A1-20160407-D00000.png
CN-205665733-U	Because cell neural network or convolution neural network's user identification system in advertising media input terminal	陈进民	李江, 陈进民	05/04/2016	05/04/2016	26/10/2016	26/10/2016	https://patents.google.com/patent/CN205665733U/en
WO-2016145850-A1	Construction method for deep long short-term memory recurrent neural network acoustic model based on selective attention principle	清华大学	杨毅, 孙甲松	19/03/2015	21/10/2015	22/09/2016		https://patents.google.com/patent/WO2016145850A1/en	https://patentimages.storage.googleapis.com/5d/30/f3/456a609bcbd6fb/PCTCN2015092381-appb-300001.png
US-2018137400-A1	Enhanced Communication Assistance with Deep Learning	Google Inc.	Thomas Deselaers, Victor Carbune, Pedro Gonnet Anders, Daniel Martin Keysers	11/11/2016	11/11/2016	17/05/2018		https://patents.google.com/patent/US20180137400A1/en	https://patentimages.storage.googleapis.com/d9/07/fb/85e824156e1eb6/US20180137400A1-20180517-D00000.png
US-2017243085-A1	Image classification neural networks	Google Inc.	Vincent O. Vanhoucke, Christian Szegedy, Sergey Ioffe	18/02/2016	30/12/2016	24/08/2017		https://patents.google.com/patent/US20170243085A1/en	https://patentimages.storage.googleapis.com/fa/fc/20/c89effff49c4f9/US20170243085A1-20170824-D00000.png
US-2018046900-A1	Sparse convolutional neural network accelerator	Nvidia Corporation	William J. Dally, Angshuman Parashar, Joel Springer Emer, Stephen William Keckler, Larry Robert Dennison	11/08/2016	25/07/2017	15/02/2018		https://patents.google.com/patent/US20180046900A1/en	https://patentimages.storage.googleapis.com/4f/5c/9e/4a80b7b9042545/US20180046900A1-20180215-D00000.png
CN-104934028-B	Method and apparatus for depth of training the neural network model for speech synthesis	百度在线网络技术（北京）有限公司	盖于涛, 康永国	17/06/2015	17/06/2015	17/11/2017	17/11/2017	https://patents.google.com/patent/CN104934028B/en
US-2018136912-A1	Systems and methods for automatically generating code for deep learning systems	The Mathworks, Inc.	Girish Venkataramani, Rama P. Kokku, Jayaprabha Shankar, James L. Brock, Chun-Yu Shei, Vijaya Raghavan, Yaohung Tsai	17/11/2016	17/11/2017	17/05/2018		https://patents.google.com/patent/US20180136912A1/en	https://patentimages.storage.googleapis.com/9f/68/e1/edcd481117f295/US20180136912A1-20180517-D00000.png
WO-2018058509-A1	Dynamic neural network surgery	Intel Corporation	Anbang YAO, Yiwen Guo, Yan Li, Yurong Chen	30/09/2016	30/09/2016	05/04/2018		https://patents.google.com/patent/WO2018058509A1/en	https://patentimages.storage.googleapis.com/fc/a3/36/0d8176610c5a18/PCTCN2016101043-appb-300001.png
US-2018068429-A1	Image Steganalysis Based on Deep Learning	Institute Of Automation Chinese Academy Of Sciences	Tieniu Tan, Dong Jing, Wei Wang, Yinlong Qian	15/04/2015	15/04/2015	08/03/2018		https://patents.google.com/patent/US20180068429A1/en	https://patentimages.storage.googleapis.com/3d/8a/50/291fa982d1f855/US20180068429A1-20180308-D00000.png
US-2017323202-A1	Recognition apparatus based on deep neural network, training apparatus and methods thereof	Fujitsu Limited	Song Wang, Wei Fan, Jun Sun	06/05/2016	05/05/2017	09/11/2017		https://patents.google.com/patent/US20170323202A1/en	https://patentimages.storage.googleapis.com/ab/8d/2c/268ec070f57d52/US20170323202A1-20171109-D00000.png
US-2018260703-A1	Systems and methods for training neural networks	Massachusetts Institute Of Technology	Marin Soljacic, Yichen Shen, Li Jing, Tena Dubcek, Scott SKIRLO, John E. Peurifoy, Max Erik Tegmark	22/11/2016	22/11/2017	13/09/2018		https://patents.google.com/patent/US20180260703A1/en	https://patentimages.storage.googleapis.com/20/a0/a7/975eed5f66861c/US20180260703A1-20180913-D00000.png
CN-105184367-B	Method and system parameters depth training model neural network	讯飞智元信息科技有限公司	潘嘉, 刘聪, 何婷婷, 乔玉平, 王智国, 胡郁, 刘庆峰	09/06/2014	09/06/2014	14/08/2018	14/08/2018	https://patents.google.com/patent/CN105184367B/en
WO-2017215240-A1	Neural network-based method and device for face feature extraction and modeling, and face recognition	广州视源电子科技股份有限公司	张玉兵	14/06/2016	29/12/2016	21/12/2017		https://patents.google.com/patent/WO2017215240A1/en	https://patentimages.storage.googleapis.com/11/ca/58/22a012ea40c368/PCTCN2016113123-appb-300001.png
US-2018197317-A1	Deep learning based acceleration for iterative tomographic reconstruction	General Electric Company	Lishui Cheng, Bruno Kristiaan Bernard De Man, Sheshadri Thiruvenkadam, Sangtae Ahn, Lin Fu, Hao Lai	06/01/2017	06/01/2017	12/07/2018		https://patents.google.com/patent/US20180197317A1/en	https://patentimages.storage.googleapis.com/76/e1/cd/48671cff6f0371/US20180197317A1-20180712-D00000.png
US-2018218254-A1	Solar power forecasting with volumetric convolutional neural network	International Business Machines Corporation	Minwei Feng, Tarun Kumar, Rui Zhang, Wei Zhang	02/02/2017	02/02/2017	02/08/2018		https://patents.google.com/patent/US20180218254A1/en	https://patentimages.storage.googleapis.com/2e/17/20/0bfdb309bd63dc/US20180218254A1-20180802-D00000.png
US-2018211155-A1	Method for synthesizing a neural network	Fotonation Limited	Shabab BAZRAFKAN, Joe LEMLEY	23/01/2017	23/01/2017	26/07/2018		https://patents.google.com/patent/US20180211155A1/en	https://patentimages.storage.googleapis.com/aa/d1/3c/cbd3b66abc46b1/US20180211155A1-20180726-D00000.png
US-2016307095-A1	Small-footprint deep neural network	Microsoft Technology Licensing, Llc	Jinyu Li, Yifan Gong, Yongqiang Wang	17/04/2015	19/01/2016	20/10/2016		https://patents.google.com/patent/US20160307095A1/en	https://patentimages.storage.googleapis.com/3e/a8/c8/1b3b61946d84cc/US20160307095A1-20161020-D00000.png
WO-2018120013-A1	Artificial neural network	Nokia Technologies Oy, Nokia Technologies (Beijing) Co., Ltd.	Xiaoheng JIANG	30/12/2016	30/12/2016	05/07/2018		https://patents.google.com/patent/WO2018120013A1/en	https://patentimages.storage.googleapis.com/27/69/49/826bf1e8d147ae/PCTCN2016113477-appb-300001.png
WO-2017198169-A1	Reduction of parameters in fully connected layers of neural networks	Huawei Technologies Co., Ltd.	Barnaby Dalton, Serdar SOZUBEK, Manuel Saldana, Vanessa Courville	17/05/2016	17/05/2017	23/11/2017		https://patents.google.com/patent/WO2017198169A1/en	https://patentimages.storage.googleapis.com/6b/91/7e/dd506500f4ae47/PCTCN2017084666-appb-300001.png
CN-205665697-U	Medical science video identification diagnostic system based on cell neural network or convolution neural network	陈进民	陈芳丹, 陈进民	05/04/2016	05/04/2016	26/10/2016	26/10/2016	https://patents.google.com/patent/CN205665697U/en
US-2018218275-A1	Method of operating neural networks, corresponding network, apparatus and computer program product	Stmicroelectronics S.R.L.	Valentina ARRIGONI, Giuseppe Desoli, Beatrice ROSSI, Pasqualina Fragneto	27/01/2017	22/01/2018	02/08/2018		https://patents.google.com/patent/US20180218275A1/en	https://patentimages.storage.googleapis.com/0e/3f/86/3f76543fe72296/US20180218275A1-20180802-D00000.png
US-2018129930-A1	Learning method based on deep learning model having non-consecutive stochastic neuron and knowledge transfer, and system thereof	Korea Advanced Institute Of Science And Technology	Jinwoo Shin, Song Chong, Kimin Lee	07/11/2016	30/11/2016	10/05/2018		https://patents.google.com/patent/US20180129930A1/en	https://patentimages.storage.googleapis.com/07/40/71/dd538d16fb6974/US20180129930A1-20180510-D00000.png
US-2018165578-A1	Deep neural network compression apparatus and method	Electronics And Telecommunications Research Institute	Hoon Chung, Jeon Gue Park, Sung Joo Lee, Yun Keun Lee	08/12/2016	04/04/2017	14/06/2018		https://patents.google.com/patent/US20180165578A1/en	https://patentimages.storage.googleapis.com/94/7a/4a/ea41b5bd52c8d2/US20180165578A1-20180614-D00000.png
US-2017337465-A1	Reduction of parameters in fully connected layers of neural networks by low rank factorizations	Serdar SOZUBEK, Barnaby Dalton, Vanessa COURVILLE, Graham Taylor	Serdar SOZUBEK, Barnaby Dalton, Vanessa COURVILLE, Graham Taylor	17/05/2016	08/03/2017	23/11/2017		https://patents.google.com/patent/US20170337465A1/en	https://patentimages.storage.googleapis.com/c9/8d/aa/e4149c90d81bdc/US20170337465A1-20171123-D00000.png
CN-105654176-B	Training apparatus and method for neural networks and neural network system	富士通株式会社	王淞, 范伟, 孙俊	14/11/2014	14/11/2014	27/03/2018	27/03/2018	https://patents.google.com/patent/CN105654176B/en
US-2016260428-A1	Statistical acoustic model adaptation method, acoustic model learning method suitable for statistical acoustic model adaptation, storage medium storing parameters for building deep neural network, and computer program for adapting statistical acoustic model	National Institute Of Information And Communications Technology	Shigeki Matsuda, Xugang LU	27/11/2013	06/11/2014	08/09/2016		https://patents.google.com/patent/US20160260428A1/en	https://patentimages.storage.googleapis.com/a5/cb/ab/a886306c997ed3/US20160260428A1-20160908-D00000.png
CN-105105743-A	Intelligent electrocardiogram diagnosis method based on deep neural network	山东省计算中心（国家超级计算济南中心）	舒明雷, 高岩, 王英龙, 杨明, 王春梅, 孔祥龙, 王海燕, 许继勇, 陈长芳, 单珂	21/08/2015	21/08/2015	02/12/2015		https://patents.google.com/patent/CN105105743A/en
CN-104680491-A	Non-uniform image motion blur removing method based on deep neural network	西安交通大学	孙剑, 曹文飞, 徐宗本	28/02/2015	28/02/2015	03/06/2015		https://patents.google.com/patent/CN104680491A/en
CN-105404632-A	Deep neural network based biomedical text serialization labeling system and method	深港产学研基地	姚霖, 刘轶, 刘宏	15/09/2014	15/09/2014	16/03/2016		https://patents.google.com/patent/CN105404632A/en
US-2017127016-A1	Systems and methods for video paragraph captioning using hierarchical recurrent neural networks	Baidu Usa Llc	Haonan Yu, Jiang Wang, Zhiheng HUANG, Yi Yang, Wei Xu	29/10/2015	15/06/2016	04/05/2017		https://patents.google.com/patent/US20170127016A1/en	https://patentimages.storage.googleapis.com/d9/51/56/18e7b11ed39ca0/US20170127016A1-20170504-D00000.png
CN-106250812-A	Vehicle type recognition method based on rapid R-CNN deep neural network	姹ゅ钩, 汤一平	姹ゅ钩, 汤一平	15/07/2016	15/07/2016	21/12/2016		https://patents.google.com/patent/CN106250812A/en
CN-105930686-A	Secondary protein structureprediction method based on deep neural network	四川大学	毛华, 陈媛媛, 罗川, 汪洋旭, 陈盈科	05/07/2016	05/07/2016	07/09/2016		https://patents.google.com/patent/CN105930686A/en
US-2015170020-A1	Reducing dynamic range of low-rank decomposition matrices	Amazon Technologies, Inc.	Sri Venkata Surya Siva Rama Krishna Garimella	13/12/2013	13/12/2013	18/06/2015		https://patents.google.com/patent/US20150170020A1/en	https://patentimages.storage.googleapis.com/87/5b/7b/9a8972b86c56c3/US20150170020A1-20150618-D00000.png
US-9836691-B1	Neural network instruction set architecture	Google Inc.	Ravi Narayanaswami, Dong Hyuk Woo, Olivier Temam, Harshit Khaitan	27/10/2016	10/03/2017	05/12/2017	05/12/2017	https://patents.google.com/patent/US9836691B1/en	https://patentimages.storage.googleapis.com/39/ca/df/a803ead9c2f6e7/US09836691-20171205-D00000.png
KR-20170091903-A	Voice recongintion system and methode based on deep neural network	한국전자통신연구원	정훈, 박전규, 이성주, 이윤근, 최우용	02/02/2016	02/02/2016	10/08/2017		https://patents.google.com/patent/KR20170091903A/en	https://patentimages.storage.googleapis.com/d8/70/26/35376c8edbb019/pat00023.png
KR-20180096474-A	Incremental Training Based Knowledge Transfer Method for Training Large Deep Neural Networks and Apparatus Therefor	한국과학기술원, 한국전자통신연구원	김준모, 임준호, 주동규, 배지훈, 김내수, 표철식	21/02/2017	13/09/2017	29/08/2018		https://patents.google.com/patent/KR20180096474A/en	https://patentimages.storage.googleapis.com/28/97/9f/d29df05d50de16/pat00018.png
KR-20180053881-A	Method for stabilizing deep neural network using residual network	고려대학교 산학협력단	임희석, 이찬희	14/11/2016	14/11/2016	24/05/2018		https://patents.google.com/patent/KR20180053881A/en	https://patentimages.storage.googleapis.com/58/87/28/9d47affd400434/pat00003.png
KR-20180060317-A	Apparatus and method for predicting electricity demand based on deep neural networks	한국전력공사, 서강대학교산학협력단	김홍석, 류승형, 노재구	28/11/2016	28/11/2016	07/06/2018		https://patents.google.com/patent/KR20180060317A/en	https://patentimages.storage.googleapis.com/04/5b/4a/224f1704b733a0/pat00005.png
CN-106203625-A	Deep neural network training method based on multiple pre-training	中国电子科技集团公司第二十八研究所	胡振, 薛竹隐, 贺成龙, 宗士强, 葛唯益, 朱冰, 李霄, 徐琳, 俞露, 王羽, 姜晓夏	29/06/2016	29/06/2016	07/12/2016		https://patents.google.com/patent/CN106203625A/en
CN-106934456-A	Method for constructing deep convolution neural network model	山东理工大学	邹国锋, 傅桂霞, 赵新宇, 林钉屹, 高明亮, 尹丽菊, 李海涛	16/03/2017	16/03/2017	07/07/2017		https://patents.google.com/patent/CN106934456A/en
CN-105005911-A	Operating system for deep neural network and operating method	深圳市腾讯计算机系统有限公司	李毅, 邹永强, 金涬, 郭志懋	26/06/2015	26/06/2015	28/10/2015		https://patents.google.com/patent/CN105005911A/en
CN-104347066-A	Deep neural network-based baby cry identification method and system	盛乐信息技术（上海）有限公司	景亚鹏, 张峰, 吴义坚	09/08/2013	09/08/2013	11/02/2015		https://patents.google.com/patent/CN104347066A/en
CN-106407946-A	Cross-line counting method, deep neural network training method, devices and electronic apparatus	北京市商汤科技开发有限公司	王晓刚, 赵倬毅, 李鸿升, 赵瑞	29/09/2016	29/09/2016	15/02/2017		https://patents.google.com/patent/CN106407946A/en
CN-104809503-A	Psychologist robot system based on neural network deep learning	江苏卓顿信息科技有限公司	不公告发明人	21/04/2015	21/04/2015	29/07/2015		https://patents.google.com/patent/CN104809503A/en
CN-106228240-A	FPGA-based deep convolution neural network realizing method	复旦大学	王展雄, 周光朕, 冯瑞	30/07/2016	30/07/2016	14/12/2016		https://patents.google.com/patent/CN106228240A/en
CN-107392314-A	Deep convolutional neural network method based on deterministic discarding connection	天津大学	李鸿杨, 庞彦伟	30/06/2017	30/06/2017	24/11/2017		https://patents.google.com/patent/CN107392314A/en
CN-104134062-A	Vein recognition system based on depth neural network	朱毅	朱毅	18/08/2014	18/08/2014	05/11/2014		https://patents.google.com/patent/CN104134062A/en
CN-105574820-A	Deep learning-based adaptive ultrasound image enhancement method	南京云石医疗科技有限公司	何蕾, 鲍习霞	04/12/2015	04/12/2015	11/05/2016		https://patents.google.com/patent/CN105574820A/en
CN-106686377-A	Algorithm for determining video key area based on deep neural network	佳都新太科技股份有限公司	曾旺环, 冯琰, 冯琰一, 徐天适	30/12/2016	30/12/2016	17/05/2017		https://patents.google.com/patent/CN106686377A/en
US-9760807-B2	Deep image-to-image network learning for medical image analysis	Siemens Healthcare Gmbh	S. Kevin Zhou, Dorin Comaniciu, Bogdan Georgescu, Yefeng Zheng, David Liu, Daguang Xu	08/01/2016	16/12/2016	12/09/2017	12/09/2017	https://patents.google.com/patent/US9760807B2/en	https://patentimages.storage.googleapis.com/c2/e7/81/616a6f1098bf07/US09760807-20170912-D00000.png
US-2016224903-A1	Hyper-parameter selection for deep convolutional networks	Qualcomm Incorporated	Sachin Subhash TALATHI, David Jonathan Julian	29/01/2015	08/09/2015	04/08/2016		https://patents.google.com/patent/US20160224903A1/en	https://patentimages.storage.googleapis.com/2b/e3/55/8ca77121e566ec/US20160224903A1-20160804-D00000.png
CN-104933463-A	Training method of deep neural network model and equipment thereof	杭州朗和科技有限公司	陈海波, 吴伟, 李晓燕	07/07/2015	07/07/2015	23/09/2015		https://patents.google.com/patent/CN104933463A/en
WO-2017106469-A1	Systems and methods for analyzing perfusion-weighted medical imaging using deep neural networks	The Regents Of The University Of California	Corey ARNOLD, King Chung HO, Fabien SCALZO	15/12/2015	15/12/2016	22/06/2017		https://patents.google.com/patent/WO2017106469A1/en
KR-20180019347-A	Voice recognition system based on deep neural network	한국전자통신연구원	정훈, 박전규, 이성주, 이윤근	16/08/2016	16/08/2016	26/02/2018		https://patents.google.com/patent/KR20180019347A/en	https://patentimages.storage.googleapis.com/f6/e7/28/62f8a58c24bee4/pat00026.png
KR-20170081344-A	Utterance Verification Method using Deep Neural Network	한국전자통신연구원	정훈, 강점자, 박전규, 이윤근, 최우용	04/01/2016	04/01/2016	12/07/2017		https://patents.google.com/patent/KR20170081344A/en	https://patentimages.storage.googleapis.com/99/a2/d7/f4d24ab820acf5/pat00020.png
WO-2018174623-A1	Apparatus and method for image analysis using virtual three-dimensional deep neural network	(주)제이엘케이인스펙션	김동민, 백종환, 이명재, 손지수, 강신욱, 김태원, 김동억	24/03/2017	23/03/2018	27/09/2018		https://patents.google.com/patent/WO2018174623A1/en	https://patentimages.storage.googleapis.com/f0/3d/5f/5d124e326ce204/PCTKR2018003404-appb-D000001.png
KR-20170088165-A	Method and apparatus for speech recognition using deep neural network	한국전자통신연구원	전형배, 송화전, 강병옥, 오유리	22/01/2016	22/01/2016	01/08/2017		https://patents.google.com/patent/KR20170088165A/en	https://patentimages.storage.googleapis.com/5d/11/44/91f894dab8eb45/pat00033.png
WO-2017210690-A1	Spatial aggregation of holistically-nested convolutional neural networks for automated organ localization and segmentation in 3d medical scans	Lu Le, Holger Roth, Nogues Isabella-Emmanuella, Ronald Summers, Xiaosong Wang, Harrison Adam P	Le LU, Holger Roth, Isabella-Emmanuella NOGUES, Ronald Summers, Xiaosong Wang, Adam P. HARRISON	03/06/2016	05/06/2017	07/12/2017		https://patents.google.com/patent/WO2017210690A1/en
US-2015317990-A1	Deep scattering spectrum in acoustic modeling for speech recognition	International Business Machines Corporation	Petr Fousek, Vaibhava Goel, Brian E.D. Kingsbury, Etienne Marcheret, Shay Maymon, David Nahamoo, Tara N. Sainath, Bhuvana Ramabhadran	02/05/2014	02/05/2014	05/11/2015		https://patents.google.com/patent/US20150317990A1/en	https://patentimages.storage.googleapis.com/b3/c0/6e/ed1a7cefecb078/US20150317990A1-20151105-D00000.png
WO-2018090013-A1	System and method of character recognition using fully convolutional neural networks with attention	Kodak Alaris Inc.	Felipe Petroski SUCH, Raymond PTUCHA, Frank BROCKLER, Paul HUTKOWSKI	14/11/2016	14/11/2017	17/05/2018		https://patents.google.com/patent/WO2018090013A1/en
KR-20180073118-A	Convolutional neural network processing method and apparatus	삼성전자주식회사	손창용, 손진우, 최창규, 한재준	22/12/2016	22/12/2016	02/07/2018		https://patents.google.com/patent/KR20180073118A/en	https://patentimages.storage.googleapis.com/12/1c/b7/60f25a2e696767/pat00018.png
KR-20180052990-A	Apparatus and method for learning deep neural network	한국전자통신연구원	이현용, 이범철, 최강일	11/11/2016	11/11/2016	21/05/2018		https://patents.google.com/patent/KR20180052990A/en	https://patentimages.storage.googleapis.com/7c/28/1d/9e896cbd095f88/pat00001.png
KR-20180021531-A	Endpoint detection method of speech using deep neural network and apparatus thereof	에스케이텔레콤 주식회사	반성민	22/08/2016	22/08/2016	05/03/2018		https://patents.google.com/patent/KR20180021531A/en	https://patentimages.storage.googleapis.com/8e/b3/99/caf5f84265b875/pat00080.png
US-2016171974-A1	Systems and methods for speech transcription	Baidu Usa Llc	Awni Hannun, Carl Case, Jared Casper, Bryan Catanzaro, Gregory DIAMOS, Erich Elsen, Ryan Prenger, Sanjeev Satheesh, Shubhabrata Sengupta, Adam Coates, Andrew Y. Ng	15/12/2014	09/06/2015	16/06/2016		https://patents.google.com/patent/US20160171974A1/en	https://patentimages.storage.googleapis.com/88/95/72/12160a433450a1/US20160171974A1-20160616-D00000.png
US-2017293736-A1	Case-based reasoning in the cloud using deep learning	Martin Kramer, Olivier Pauly	Martin Kramer, Olivier Pauly	25/03/2016	24/03/2017	12/10/2017		https://patents.google.com/patent/US20170293736A1/en	https://patentimages.storage.googleapis.com/6c/f5/31/6e75967b365826/US20170293736A1-20171012-D00000.png
CN-106529670-A	Neural network processor based on weight compression, design method, and chip	中国科学院计算技术研究所	韩银和, 许浩博, 王颖	27/10/2016	27/10/2016	22/03/2017		https://patents.google.com/patent/CN106529670A/en
CN-104850825-A	Facial image face score calculating method based on convolutional neural network	中国计量学院	郑恩辉, 陈良仁, 富雅琼, 陈乐�	18/04/2015	18/04/2015	19/08/2015		https://patents.google.com/patent/CN104850825A/en
US-2016180215-A1	Generating parse trees of text segments using neural networks	Google Inc.	Oriol Vinyals, Lukasz Mieczyslaw Kaiser	19/12/2014	21/12/2015	23/06/2016		https://patents.google.com/patent/US20160180215A1/en	https://patentimages.storage.googleapis.com/c7/05/be/46eb329dba4dab/US20160180215A1-20160623-D00000.png
US-5660181-A	Hybrid neural network and multiple fiber probe for in-depth 3-D mapping	Physical Optics Corporation	Zonh-Zen Ho, Taiwei Lu	12/12/1994	12/12/1994	26/08/1997	26/08/1997	https://patents.google.com/patent/US5660181A/en	https://patentimages.storage.googleapis.com/pages/US5660181-1.png
US-2015269933-A1	Mixed speech recognition	Microsoft Corporation	Dong Yu, Chao Weng, Michael L. Seltzer, James Droppo	24/03/2014	24/03/2014	24/09/2015		https://patents.google.com/patent/US20150269933A1/en	https://patentimages.storage.googleapis.com/32/2a/2c/ac117b6c66c8a2/US20150269933A1-20150924-D00000.png
US-2017076195-A1	Distributed neural networks for scalable real-time analytics	Intel Corporation	Shao-Wen Yang, Jianguo Li, Yen-Kuang Chen, Yurong Chen	10/09/2015	10/09/2015	16/03/2017		https://patents.google.com/patent/US20170076195A1/en	https://patentimages.storage.googleapis.com/67/02/00/0b0f25e5d8e3c9/US20170076195A1-20170316-D00000.png
US-6058352-A	Accurate tissue injury assessment using hybrid neural network analysis	Physical Optics Corporation	Taiwei Lu, Robert A. LieBerman	25/07/1997	25/07/1997	02/05/2000	02/05/2000	https://patents.google.com/patent/US6058352A/en	https://patentimages.storage.googleapis.com/pages/US6058352-1.png
US-2018107925-A1	Method and apparatus for neural network quantization	Samsung Electronics Co., Ltd.	Yoo Jin Choi, Mostafa El-Khamy, Jungwon Lee	19/10/2016	15/02/2017	19/04/2018		https://patents.google.com/patent/US20180107925A1/en	https://patentimages.storage.googleapis.com/d6/d7/a5/0d41ad17cbd37c/US20180107925A1-20180419-D00000.png
US-2016132787-A1	Distributed, multi-model, self-learning platform for machine learning	Massachusetts Institute Of Technology	Will D. Drevo, Kalyan K. Veeramachaneni, Una-May O'Reilly	11/11/2014	16/01/2015	12/05/2016		https://patents.google.com/patent/US20160132787A1/en	https://patentimages.storage.googleapis.com/5f/98/26/0cf28d33660999/US20160132787A1-20160512-D00000.png
US-2016034788-A1	Learning image categorization using related attributes	Adobe Systems Incorporated	Zhe Lin, Hailin Jin, Jianchao Yang	30/07/2014	30/07/2014	04/02/2016		https://patents.google.com/patent/US20160034788A1/en	https://patentimages.storage.googleapis.com/47/db/49/73a67f4094a957/US20160034788A1-20160204-D00000.png
US-2017316308-A1	Highly trainable neural network configuration	Nnaisense SA	Rupesh Kumar Srivastava, Klaus Greff	02/05/2016	01/05/2017	02/11/2017		https://patents.google.com/patent/US20170316308A1/en	https://patentimages.storage.googleapis.com/f4/1e/c3/3b3a564a1821b6/US20170316308A1-20171102-D00000.png
EP-3370191-A1	Apparatus and method implementing an artificial neural network training algorithm using weight tying	Sony Corporation	Fabien Cardinaux, Stefan Uhlich, Thomas Kemp, Garcia Javier Alonso, Kazuki Yoshiyama	02/03/2017	02/03/2018	05/09/2018		https://patents.google.com/patent/EP3370191A1/en	https://patentimages.storage.googleapis.com/62/ab/46/713d0912e915e2/imgf0001.png
US-2018107215-A1	Neural network system for autonomous vehicle control	Uber Technologies, Inc.	Nemanja Djuric, John Houston	17/10/2016	17/10/2016	19/04/2018		https://patents.google.com/patent/US20180107215A1/en	https://patentimages.storage.googleapis.com/cf/23/44/1f9e86297cce06/US20180107215A1-20180419-D00000.png
WO-2018023832-A1	Systems, methods and devices for neural network communications	Huawei Technologies Co., Ltd.	Barnaby Dalton, Vanessa Courville, Manuel Saldana	03/08/2016	12/08/2016	08/02/2018		https://patents.google.com/patent/WO2018023832A1/en	https://patentimages.storage.googleapis.com/af/98/fb/bbc8873013580d/PCTCN2016094914-appb-300001.png
US-2018075343-A1	Processing sequences using convolutional neural networks	Google Inc.	Aaron Gerard Antonius van den Oord, Sander Etienne Lea Dieleman, Nal Emmerich Kalchbrenner, Karen Simonyan, Oriol Vinyals, Lasse ESPEHOLT	06/09/2016	06/09/2017	15/03/2018		https://patents.google.com/patent/US20180075343A1/en	https://patentimages.storage.googleapis.com/9e/2f/5b/d522d01649d67c/US20180075343A1-20180315-D00000.png
US-2017337464-A1	Progressive neural networks	Google Inc.	Neil Charles Rabinowitz, Guillaume Desjardins, Andrei-Alexandru Rusu, Koray Kavukcuoglu, Raia Thais Hadsell, Razvan Pascanu, James Kirkpatrick, Hubert Josef Soyer	20/05/2016	30/12/2016	23/11/2017		https://patents.google.com/patent/US20170337464A1/en	https://patentimages.storage.googleapis.com/e5/0e/8f/846757b8744316/US20170337464A1-20171123-D00000.png
US-2018211156-A1	Crop yield estimation using agronomic neural network	The Climate Corporation	Wei Guan, Erik Andrejko	26/01/2017	26/01/2017	26/07/2018		https://patents.google.com/patent/US20180211156A1/en	https://patentimages.storage.googleapis.com/38/4b/34/809ce1a3216ff0/US20180211156A1-20180726-D00001.png
US-2017177993-A1	Adaptive neural network management system	Sandia Corporation	Timothy J. Draelos, James Bradley Aimone	18/12/2015	18/12/2015	22/06/2017		https://patents.google.com/patent/US20170177993A1/en	https://patentimages.storage.googleapis.com/61/c5/fb/895d48d4af61e6/US20170177993A1-20170622-D00000.png
US-2018253866-A1	Image analysis neural network systems	General Electric Company	Arpit Jain, Swaminathan Sankaranarayanan, David Scott Diwinsky, Ser Nam Lim, Kari Thompson	03/03/2017	24/04/2017	06/09/2018		https://patents.google.com/patent/US20180253866A1/en	https://patentimages.storage.googleapis.com/99/7a/f2/3f36e2a8bf9195/US20180253866A1-20180906-D00000.png
EP-3139314-A1	Systems and methods for efficient neural network deployments	Baidu USA LLC	Christopher Fougner, Bryan Catanzaro	04/09/2015	05/09/2016	08/03/2017		https://patents.google.com/patent/EP3139314A1/en	https://patentimages.storage.googleapis.com/d6/0b/0c/d281792a2114a5/imgf0001.png
US-2016104053-A1	Hierarchical Interlinked Multi-scale Convolutional Network for Image Parsing	Beijing Kuangshi Technology Co., Ltd.	Qi Yin, Zhimin Cao, Yisu Zhou	10/10/2014	10/10/2014	14/04/2016		https://patents.google.com/patent/US20160104053A1/en	https://patentimages.storage.googleapis.com/d3/f0/a8/d2319f52d975ff/US20160104053A1-20160414-D00000.png
US-2016342685-A1	Ontology-Crowd-Relevance Deep Response Generation	Microsoft Technology Licensing, Llc	Sumit Basu, Lucretia Vanderwende, Igor I. Labutov	22/05/2015	22/05/2015	24/11/2016		https://patents.google.com/patent/US20160342685A1/en	https://patentimages.storage.googleapis.com/7f/f1/e3/825260b87c6a8e/US20160342685A1-20161124-D00000.png
US-2016034810-A1	Neural Networks for Transforming Signals	Mitsubishi Electric Research Laboratories, Inc.	John Hershey, Jonathan Le Roux, Felix Weninger	30/07/2014	30/07/2014	04/02/2016		https://patents.google.com/patent/US20160034810A1/en	https://patentimages.storage.googleapis.com/35/09/85/12a39a4a91524e/US20160034810A1-20160204-D00000.png
US-2013343641-A1	System and method for labelling aerial images	Google Inc.	Volodymyr Mnih, Geoffrey E. Hinton	22/06/2012	21/06/2013	26/12/2013		https://patents.google.com/patent/US20130343641A1/en	https://patentimages.storage.googleapis.com/cf/0c/87/cb995c5763c9f6/US20130343641A1-20131226-D00000.png
US-2017076201-A1	Training reinforcement learning neural networks	Google Inc.	Hado Philip van Hasselt, Arthur Clément Guez	11/09/2015	09/09/2016	16/03/2017		https://patents.google.com/patent/US20170076201A1/en	https://patentimages.storage.googleapis.com/9b/2c/15/4491e1c95dd3b7/US20170076201A1-20170316-D00000.png
US-2017140253-A1	Multi-layer fusion in a convolutional neural network for image classification	Xerox Corporation	Safwan Wshah, Beilei Xu, Orhan BULAN, Jayant Kumar, Peter Paul	12/11/2015	10/06/2016	18/05/2017		https://patents.google.com/patent/US20170140253A1/en	https://patentimages.storage.googleapis.com/96/69/15/8d11b2b402aa98/US20170140253A1-20170518-D00000.png
WO-2016172871-A1	Speech synthesis method based on recurrent neural networks	华侃如	华侃如	29/04/2015	29/04/2015	03/11/2016		https://patents.google.com/patent/WO2016172871A1/en	https://patentimages.storage.googleapis.com/14/22/84/2a45008beb6792/PCTCN2015077785-appb-300001.png
US-2018204116-A1	Optimizing data center controls using neural networks	Google Inc.	Richard Andrew Evans, Jim Gao, Michael C. Ryan, Gabriel Dulac-Arnold, Jonathan Karl Scholz, Todd Andrew Hester	19/01/2017	19/01/2017	19/07/2018		https://patents.google.com/patent/US20180204116A1/en	https://patentimages.storage.googleapis.com/93/b4/44/f0c34a88db9ea1/US20180204116A1-20180719-D00000.png
US-2018211164-A1	Method of training a neural network	Fotonation Limited	Shabab BAZRAFKAN, Joe LEMLEY	23/01/2017	23/01/2017	26/07/2018		https://patents.google.com/patent/US20180211164A1/en	https://patentimages.storage.googleapis.com/94/59/4e/972f431daf4ff5/US20180211164A1-20180726-D00000.png
US-2017357896-A1	Content embedding using deep metric learning algorithms	Sentient Technologies (Barbados) Limited	Petr TSATSIN, Philip M. Long, Diego Guy M. Legrand, Nigel Duffy	09/06/2016	09/06/2017	14/12/2017		https://patents.google.com/patent/US20170357896A1/en	https://patentimages.storage.googleapis.com/d8/52/6e/080a2a1fab6d15/US20170357896A1-20171214-D00000.png
US-2018074493-A1	Method and device for producing vehicle operational data based on deep learning techniques	Toyota Motor Engineering & Manufacturing North America, Inc.	Danil V. Prokhorov, Matthew O. Derry	13/09/2016	13/09/2016	15/03/2018		https://patents.google.com/patent/US20180074493A1/en	https://patentimages.storage.googleapis.com/61/37/6f/9116a2ea15ff6d/US20180074493A1-20180315-D00000.png
US-9704054-B1	Cluster-trained machine learning for image processing	Amazon Technologies, Inc.	Marshall Friend Tappen, Avinash Aghoram Ravichandran, Hakan Boyraz, Baoyuan Liu	30/09/2015	30/09/2015	11/07/2017	11/07/2017	https://patents.google.com/patent/US9704054B1/en	https://patentimages.storage.googleapis.com/06/46/20/01ddc6bd6925bb/US09704054-20170711-D00000.png
US-2015278441-A1	High-order semi-Restricted Boltzmann Machines and Deep Models for accurate peptide-MHC binding prediction	Nec Laboratories America, Inc.	Renqiang Min, Pavel Kuksa, Xia Ning	25/03/2014	10/10/2014	01/10/2015		https://patents.google.com/patent/US20150278441A1/en	https://patentimages.storage.googleapis.com/8f/44/3d/89a83c62506403/US20150278441A1-20151001-D00001.png
US-2017092297-A1	Voice Activity Detection	Google Inc.	Tara N. Sainath, Gabor Simko, Maria Carolina Parada San Martin	24/09/2015	04/01/2016	30/03/2017		https://patents.google.com/patent/US20170092297A1/en	https://patentimages.storage.googleapis.com/4a/4a/a1/9d47604dbb0f52/US20170092297A1-20170330-D00000.png
US-2017154212-A1	System and method for pose-aware feature learning	International Business Machines Corporation	Rogerio Schmidt Feris, Minkyong Kim, Clifford A. Pickover	30/11/2015	30/11/2015	01/06/2017		https://patents.google.com/patent/US20170154212A1/en	https://patentimages.storage.googleapis.com/18/e5/42/e3d8f5af214c1f/US20170154212A1-20170601-D00000.png
US-2017300785-A1	Deep convolutional neural network prediction of image professionalism	Linkedln Corporation	Uri Merhav, Dan Shacham	14/04/2016	14/04/2016	19/10/2017		https://patents.google.com/patent/US20170300785A1/en	https://patentimages.storage.googleapis.com/cb/91/0c/e817e6aadb2897/US20170300785A1-20171019-D00000.png
US-2017004399-A1	Learning method and apparatus, and recording medium	Ricoh Company, Ltd.	Ryosuke Kasahara	01/07/2015	21/06/2016	05/01/2017		https://patents.google.com/patent/US20170004399A1/en	https://patentimages.storage.googleapis.com/f2/2c/f9/9abfe81828b95d/US20170004399A1-20170105-D00000.png
US-2017053646-A1	Method for using a Multi-Scale Recurrent Neural Network with Pretraining for Spoken Language Understanding Tasks	Mitsubishi Electric Research Laboratories, Inc.	Shinji Watanabe, Yi Luan, Bret Harsham	17/08/2015	17/08/2015	23/02/2017		https://patents.google.com/patent/US20170053646A1/en	https://patentimages.storage.googleapis.com/4d/2f/f7/226cb8df1325d8/US20170053646A1-20170223-D00000.png
US-2017060254-A1	Multi-sensor based user interface	Nvidia Corporation	Pavlo Molchanov, Shalini Gupta, Kihwan Kim, Kari Pulli	03/03/2015	03/03/2016	02/03/2017		https://patents.google.com/patent/US20170060254A1/en	https://patentimages.storage.googleapis.com/80/3d/d8/8ccd2d11557aeb/US20170060254A1-20170302-D00000.png
CN-104751472-A	Fabric defect detection method based on B-spline wavelets and deep neural network	浙江工业大学	王宪保, 王辛刚, 陈德富, 顾勤龙, 何文秀, 姚明海	10/04/2015	10/04/2015	01/07/2015		https://patents.google.com/patent/CN104751472A/en
US-2014214417-A1	Method and device for voiceprint recognition	Tencent Technology (Shenzhen) Company Limited	Eryu Wang, Li Lu, Xiang Zhang, Haibo LIU, Lou Li, Feng Rao, Duling Lu, Shuai Yue, Bo Chen	28/01/2013	12/12/2013	31/07/2014		https://patents.google.com/patent/US20140214417A1/en	https://patentimages.storage.googleapis.com/d1/b7/23/ecbe27e4d70ab7/US20140214417A1-20140731-D00000.png
US-2017011281-A1	Context-based priors for object detection in images	Qualcomm Incorporated	Daniel Hendricus Franciscus DIJKMAN, Regan Blythe TOWAL, Venkata Sreekanta Reddy ANNAPUREDDY	09/07/2015	13/10/2015	12/01/2017		https://patents.google.com/patent/US20170011281A1/en	https://patentimages.storage.googleapis.com/38/ce/37/de0ed422837ea2/US20170011281A1-20170112-D00000.png
US-2014278390-A1	Classifier-based system combination for spoken term detection	International Business Machines Corporation	Brian E. D. Kingsbury, Hong-Kwang Jeff Kuo, Lidia Luminita Mangu, Hagen Soltau	12/03/2013	12/03/2013	18/09/2014		https://patents.google.com/patent/US20140278390A1/en	https://patentimages.storage.googleapis.com/ea/0d/f4/d6d2fa599fd40d/US20140278390A1-20140918-D00000.png
US-2015170640-A1	Generating representations of acoustic sequences	Google Inc.	Hasim Sak, Andrew W. Senior	17/12/2013	03/12/2014	18/06/2015		https://patents.google.com/patent/US20150170640A1/en	https://patentimages.storage.googleapis.com/c6/cb/29/07878756ee37af/US20150170640A1-20150618-D00000.png
US-2017308734-A1	Eye contact correction in real time using neural network based machine learning	Intel Corporation	Edmond Chalom, Or Shimshi	22/04/2016	22/04/2016	26/10/2017		https://patents.google.com/patent/US20170308734A1/en	https://patentimages.storage.googleapis.com/62/b1/02/7c393a5664de9e/US20170308734A1-20171026-D00000.png
US-2018197070-A1	Neural network computing systems for predicting vehicle requests	International Business Machines Corporation	Wei Shan Dong, Peng Gao, Chang Sheng Li, Wei Sun, Renjie Yao, Ting Yuan, Jun Zhu	12/01/2017	12/01/2017	12/07/2018		https://patents.google.com/patent/US20180197070A1/en	https://patentimages.storage.googleapis.com/01/a5/e9/6faf4189bb3751/US20180197070A1-20180712-D00000.png
US-2018174046-A1	Target detection method and device, neural network training method and device	Beijing Kuangshi Technology Co., Ltd., Megvii (Beijing) Technology Co., Ltd.	Tete XIAO, Jiayuan MAO	15/12/2016	15/11/2017	21/06/2018		https://patents.google.com/patent/US20180174046A1/en	https://patentimages.storage.googleapis.com/50/88/90/dc2f1f2de8be76/US20180174046A1-20180621-D00000.png
US-2018060719-A1	Scale-space label fusion using two-stage deep neural net	International Business Machines Corporation	Pavel Kisilev, Eliyahu Sason	29/08/2016	29/08/2016	01/03/2018		https://patents.google.com/patent/US20180060719A1/en	https://patentimages.storage.googleapis.com/20/d8/70/2738fd648aaf8b/US20180060719A1-20180301-D00000.png
US-2017255832-A1	Method and System for Detecting Actions in Videos	Mitsubishi Electric Research Laboratories, Inc.	Michael J. Jones, Tim Marks, Oncel Tuzel, Bharat Singh	02/03/2016	02/03/2016	07/09/2017		https://patents.google.com/patent/US20170255832A1/en	https://patentimages.storage.googleapis.com/18/f7/33/2c8e0e18760032/US20170255832A1-20170907-D00000.png
US-5355313-A	Neural network interpretation of aeromagnetic data	Texaco Inc.	Robert F. Moll, William C. Pearson, John R. Rogers, Jacky M. Wiener	25/10/1991	25/10/1991	11/10/1994	11/10/1994	https://patents.google.com/patent/US5355313A/en	https://patentimages.storage.googleapis.com/pages/US5355313-1.png
US-2015127342-A1	Speaker identification	Google Inc.	Matthew Sharifi, Ignacio Lopez Moreno, Ludwig Schmidt	04/11/2013	24/10/2014	07/05/2015		https://patents.google.com/patent/US20150127342A1/en	https://patentimages.storage.googleapis.com/a4/db/02/018efa96d49a67/US20150127342A1-20150507-D00000.png
US-2017228639-A1	Efficient determination of optimized learning settings of neural networks	International Business Machines Corporation	Satoshi Hara, Takayuki Katsuki, Tetsuro Morimura, Yasunori Yamada	05/02/2016	05/02/2016	10/08/2017		https://patents.google.com/patent/US20170228639A1/en	https://patentimages.storage.googleapis.com/e5/62/7e/6691322fe08cb4/US20170228639A1-20170810-D00000.png
US-2017262878-A1	System and Method for Traffic Quality Based Pricing via Deep Neural Language Models	Yahoo! Inc.	Suleyman Cetintas, Pengyuan Wang, Jian Yang, Puneet Mohan Sangal	08/03/2016	08/03/2016	14/09/2017		https://patents.google.com/patent/US20170262878A1/en	https://patentimages.storage.googleapis.com/37/15/8b/0a40a089fd7899/US20170262878A1-20170914-D00000.png
US-2018107926-A1	Method and apparatus for neural network quantization	Samsung Electronics Co., Ltd.	Yoo Jin Choi, Mostafa El-Khamy, Jungwon Lee	19/10/2016	06/09/2017	19/04/2018		https://patents.google.com/patent/US20180107926A1/en	https://patentimages.storage.googleapis.com/c8/ee/84/99d8bada85d203/US20180107926A1-20180419-D00000.png
EP-3273387-A1	Medical image segmentation with a multi-task neural network system	Siemens Healthcare GmbH	Michael Kelm, Olivier Pauly	19/07/2016	19/07/2016	24/01/2018		https://patents.google.com/patent/EP3273387A1/en	https://patentimages.storage.googleapis.com/6d/9b/f8/d772668791bd07/imgf0001.png
CN-105894088-B	Learning and distributed based on the depth semantic feature information extraction system and method for medical	苏州赫博特医疗信息科技有限公司	吴永辉, 王璟琪	25/03/2016	25/03/2016	29/06/2018	29/06/2018	https://patents.google.com/patent/CN105894088B/en
US-2017200078-A1	Convolutional neural network	Commissariat A L'energie Atomique Et Aux Energies Alternatives	Olivier Bichler	28/08/2014	18/08/2015	13/07/2017		https://patents.google.com/patent/US20170200078A1/en	https://patentimages.storage.googleapis.com/95/ba/6b/cb88a6b525329d/US20170200078A1-20170713-D00000.png
US-9368110-B1	Method for distinguishing components of an acoustic signal	Mitsubishi Electric Research Laboratories, Inc.	John Hershey, Jonathan Le Roux, Shinji Watanabe, Zhuo Chen	07/07/2015	07/07/2015	14/06/2016	14/06/2016	https://patents.google.com/patent/US9368110B1/en	https://patentimages.storage.googleapis.com/b4/63/95/1c00b21eba3076/US09368110-20160614-D00000.png
US-2018275967-A1	Neural network for program synthesis	Microsoft Technology Licensing, Llc	Abdelrahman S.A. Mohamed, Rishabh Singh, Lihong Li, Dengyong Zhou, Pushmeet Kohli, Emilio Parisotto	27/03/2017	27/03/2017	27/09/2018		https://patents.google.com/patent/US20180275967A1/en	https://patentimages.storage.googleapis.com/27/2c/72/71dcf2b6d1c9d0/US20180275967A1-20180927-D00000.png
US-2018144245-A1	Differential recurrent neural network	Microsoft Technology Licensing, Llc	Patrice Simard	23/11/2016	14/04/2017	24/05/2018		https://patents.google.com/patent/US20180144245A1/en	https://patentimages.storage.googleapis.com/ef/da/d6/947a0ecf21bbb9/US20180144245A1-20180524-D00000.png
US-2018211128-A1	Object Detection Using Recurrent Neural Network And Concatenated Feature Map	Ford Global Technologies, Llc	Guy Hotson, Parsa Mahmoudieh, Vidya Nariyambut murali	24/01/2017	24/01/2017	26/07/2018		https://patents.google.com/patent/US20180211128A1/en	https://patentimages.storage.googleapis.com/2b/72/8e/df031d2798996f/US20180211128A1-20180726-D00000.png
US-2017185887-A1	Linearly augmented neural network	Microsoft Technology Licensing, Llc	James G. Droppo, Pegah Ghahremani, Michael L. Seltzer	28/12/2015	28/12/2015	29/06/2017		https://patents.google.com/patent/US20170185887A1/en	https://patentimages.storage.googleapis.com/78/af/d5/abfb09319dbc87/US20170185887A1-20170629-D00000.png
US-2017337468-A1	Multicast network and memory transfer optimizations for neural network hardware acceleration	1026 Labs, Inc.	Jeremy Bruestle, Choong Ng	07/05/2016	05/05/2017	23/11/2017		https://patents.google.com/patent/US20170337468A1/en	https://patentimages.storage.googleapis.com/d9/4a/80/578ffceadc4384/US20170337468A1-20171123-D00000.png
US-2018053087-A1	Training of front-end and back-end neural networks	International Business Machines Corporation	Takashi Fukuda	18/08/2016	18/08/2016	22/02/2018		https://patents.google.com/patent/US20180053087A1/en	https://patentimages.storage.googleapis.com/d6/2c/44/2ab590570ee1e0/US20180053087A1-20180222-D00000.png
US-2018253642-A1	Resistive processing unit with hysteretic updates for neural network training	International Business Machines Corporation	Tayfun Gokmen, Rudolf M. Tromp	01/03/2017	01/03/2017	06/09/2018		https://patents.google.com/patent/US20180253642A1/en	https://patentimages.storage.googleapis.com/55/a5/c6/3422fa02d3ad60/US20180253642A1-20180906-D00000.png
WO-2017036370-A1	Method and apparatus of neural network based processing in video coding	Mediatek Inc.	Yu-Wen Huang, Yu-chen SUN, Tzu-Der Chuang, Jian-Liang Lin, Ching-Yeh Chen	03/09/2015	29/08/2016	09/03/2017		https://patents.google.com/patent/WO2017036370A1/en	https://patentimages.storage.googleapis.com/28/31/bf/8bf4dfcdefeb5f/PCTCN2016097134-appb-300001.png
CN-104537393-A	Traffic sign recognizing method based on multi-resolution convolution neural networks	大连理工大学	葛宏伟, 谭贞刚, 孙亮, 何鹏程	04/01/2015	04/01/2015	22/04/2015		https://patents.google.com/patent/CN104537393A/en
KR-101686827-B1	Method for implementing artificial neural networks in neuromorphic hardware	인천대학교 산학협력단	정재용	17/03/2015	17/03/2015	16/12/2016	16/12/2016	https://patents.google.com/patent/KR101686827B1/en	https://patentimages.storage.googleapis.com/af/87/0f/10fdf2550f8f76/112015026143949-pat00041.png
US-2018061046-A1	Skin lesion segmentation using deep convolution networks guided by local unsupervised learning	International Business Machines Corporation	SeyedBehzad Bozorgtabar, Rahil Garnavi, Pallab Roy, Suman Sedai	31/08/2016	24/02/2017	01/03/2018		https://patents.google.com/patent/US20180061046A1/en	https://patentimages.storage.googleapis.com/3e/b4/3a/b118974e58ff51/US20180061046A1-20180301-D00000.png
US-2018137338-A1	System and method for classifying and segmenting microscopy images with deep multiple instance learning	The Governing Council Of The University Of Toronto	Oren KRAUS, Jimmy BA, Brendan Frey	16/11/2016	16/11/2016	17/05/2018		https://patents.google.com/patent/US20180137338A1/en	https://patentimages.storage.googleapis.com/09/be/27/ec96ef2be33950/US20180137338A1-20180517-D00000.png
CN-107067026-A	Method for detecting fault of electric power equipment based on deep neural network	国网江苏省电力公司电力科学研究院, 国家电网公司, 南京大学	路永玲, 胡成博, 陶风波, 徐家园, 徐长福, 马展, 岳涛, 刘浩杰, 陈彤	16/02/2017	16/02/2017	18/08/2017		https://patents.google.com/patent/CN107067026A/en
US-2017353789-A1	Sound source estimation using neural networks	Google Inc.	Chanwoo Kim, Rajeev Conrad Nongpiur, Arun Narayanan	01/06/2016	01/06/2016	07/12/2017		https://patents.google.com/patent/US20170353789A1/en	https://patentimages.storage.googleapis.com/0e/c0/18/bc6810e4939238/US20170353789A1-20171207-D00000.png
US-2015310858-A1	Shared hidden layer combination for speech recognition systems	Microsoft Corporation	Jinyu Li, Jian Xue, Yifan Gong	29/04/2014	29/04/2014	29/10/2015		https://patents.google.com/patent/US20150310858A1/en	https://patentimages.storage.googleapis.com/83/0c/2e/7623f33c63d4cf/US20150310858A1-20151029-D00000.png
CN-104408481-A	Deep wavelet neural network-based polarimetric SAR (synthetic aperture radar) image classification method	西安电子科技大学	焦李成, 李玲玲, 姜红茹, 屈嵘, 杨淑媛, 侯彪, 王爽, 刘红英, 熊涛, 马文萍, 马晶晶	05/12/2014	05/12/2014	11/03/2015		https://patents.google.com/patent/CN104408481A/en
US-8879813-B1	Systems and methods for automated interest region detection in retinal images	Eyenuk, Inc.	Kaushal Mohanlal Solanki, Chaithanya Amai Ramachandra, Sandeep Bhat Krupakar	22/10/2013	30/04/2014	04/11/2014	04/11/2014	https://patents.google.com/patent/US8879813B1/en	https://patentimages.storage.googleapis.com/4e/57/3a/4a24a8152904ea/US08879813-20141104-D00000.png
US-2018121762-A1	Neural network for object detection in images	Snap Inc.	Wei Han, Jianchao Yang, Ning Zhang, Jia Li	01/11/2016	01/11/2016	03/05/2018		https://patents.google.com/patent/US20180121762A1/en	https://patentimages.storage.googleapis.com/e2/02/1c/200e7171d187bd/US20180121762A1-20180503-D00000.png
US-2018101768-A1	Temporal ensembling for semi-supervised learning	Nvidia Corporation	Samuli Matias Laine, Timo Oskari Aila	07/10/2016	29/09/2017	12/04/2018		https://patents.google.com/patent/US20180101768A1/en	https://patentimages.storage.googleapis.com/2b/97/48/bddec9c23f5893/US20180101768A1-20180412-D00000.png
US-2017316287-A1	Image hash codes generated by a neural network	At&T Intellectual Property I, L.P.	Yadong Mu, Zhu Liu	05/06/2015	20/07/2017	02/11/2017		https://patents.google.com/patent/US20170316287A1/en	https://patentimages.storage.googleapis.com/1a/aa/58/d9f745394944eb/US20170316287A1-20171102-D00000.png
US-2017308790-A1	Text classification by ranking with convolutional neural networks	International Business Machines Corporation	Cicero Nogueira dos Santos, Bing Xiang, Bowen Zhou	21/04/2016	21/04/2016	26/10/2017		https://patents.google.com/patent/US20170308790A1/en	https://patentimages.storage.googleapis.com/82/9c/95/5abed3ca180b4d/US20170308790A1-20171026-D00000.png
US-9914213-B2	Deep machine learning methods and apparatus for robotic grasping	Google Llc	Sudheendra Vijayanarasimhan, Eric Jang, Peter Pastor Sampedro, Sergey Levine	03/03/2016	02/03/2017	13/03/2018	13/03/2018	https://patents.google.com/patent/US9914213B2/en	https://patentimages.storage.googleapis.com/01/aa/f3/47f6d0b21dc290/US09914213-20180313-D00000.png
CN-106096602-A	Chinese license plate recognition method based on convolutional neural network	苏州大学	刘安, 孙悦, 周晓方, 李直旭, 赵雷	21/06/2016	21/06/2016	09/11/2016		https://patents.google.com/patent/CN106096602A/en
CN-104992179-A	Fine-grained convolutional neural network-based clothes recommendation method	浙江大学	陈纯, 卜佳俊, 刘钊, 朱建科, 宋明黎	23/06/2015	23/06/2015	21/10/2015		https://patents.google.com/patent/CN104992179A/en
DE-202017106506-U1	Equipment for deep machine learning for robot grasping	Google Llc		15/11/2016	26/10/2017	03/04/2018	03/04/2018	https://patents.google.com/patent/DE202017106506U1/en	https://patentimages.storage.googleapis.com/bf/40/b1/a2f91706efa59d/DE202017106506U1_0011.png
US-9818059-B1	Exploiting input data sparsity in neural network compute units	Google Inc.	Dong Hyuk Woo, Ravi Narayanaswami	27/10/2016	22/03/2017	14/11/2017	14/11/2017	https://patents.google.com/patent/US9818059B1/en	https://patentimages.storage.googleapis.com/7c/c9/3d/c506bf97fd4a7a/US09818059-20171114-D00000.png
KR-101627428-B1	Method for establishing syntactic analysis model using deep learning and apparatus for perforing the method	포항공과대학교 산학협력단	이근배, 송재윤, 구상준, 권순철, 류성한	17/11/2014	17/11/2014	03/06/2016	03/06/2016	https://patents.google.com/patent/KR101627428B1/en	https://patentimages.storage.googleapis.com/33/c0/13/ff444d4038e2a2/112014110518285-pat00001.png
DE-202017000308-U1	Optimization of data center controllers using neural networks	Google Inc.		19/01/2017	19/01/2017	11/04/2017	11/04/2017	https://patents.google.com/patent/DE202017000308U1/en	https://patentimages.storage.googleapis.com/a2/87/45/e246b7db0559cc/DE202017000308U1_0002.png
DE-202017105598-U1	A system for deep reinforcement learning for robotic manipulation	Google LLC (n.d.Ges.d. Staates Delaware)		15/09/2016	15/09/2017	24/05/2018	24/05/2018	https://patents.google.com/patent/DE202017105598U1/en	https://patentimages.storage.googleapis.com/4f/a7/c6/cb89e988c6cb13/DE202017105598U1_0011.png
CN-106792553-A	Multi-floor positioning method and server based on wifi	上海斐讯数据通信技术有限公司	王斌	22/11/2016	22/11/2016	31/05/2017		https://patents.google.com/patent/CN106792553A/en
US-2016321427-A1	Patient-Specific Therapy Planning Support Using Patient Matching	Siemens Medical Solutions Usa, Inc.	Luca Bogoni, Marcos Salganicoff, Matthias Wolf, Xiang Sean Zhou, Yiqiang Zhan	28/04/2015	04/04/2016	03/11/2016		https://patents.google.com/patent/US20160321427A1/en	https://patentimages.storage.googleapis.com/ea/a8/f0/613f289045f2e8/US20160321427A1-20161103-D00000.png
US-2016275376-A1	Object detection and classification	Netra, Inc.	Shashi Kant	20/03/2015	05/05/2016	22/09/2016		https://patents.google.com/patent/US20160275376A1/en	https://patentimages.storage.googleapis.com/6e/c8/92/f5e376f51fbb65/US20160275376A1-20160922-D00000.png
US-2018247107-A1	Method and system for classification of endoscopic images using deep decision networks	Siemens Healthcare Gmbh, Siemens Corporation	Venkatesh N. Murthy, Vivek Kumar Singh, Shanhui Sun, Subhabrata Bhattacharya, Kai Ma, Ali Kamen, Bogdan Georgescu, Terrence Chen, Dorin Comaniciu	30/09/2015	29/09/2016	30/08/2018		https://patents.google.com/patent/US20180247107A1/en	https://patentimages.storage.googleapis.com/cf/3a/64/00c6ddf613a542/US20180247107A1-20180830-D00000.png
US-2016196672-A1	Graph image representation from convolutional neural networks	Superfish Ltd.	Michael Chertok, Alexander LORBERT	05/01/2015	04/01/2016	07/07/2016		https://patents.google.com/patent/US20160196672A1/en	https://patentimages.storage.googleapis.com/67/96/3b/68d640f5754f4e/US20160196672A1-20160707-D00000.png
KR-101702055-B1	Deep-learning based morpheme analysis device and method of operating morpheme analysis application	(주)아크릴	박외진, 오성식, 고의열, 이슬기	23/06/2015	23/06/2015	13/02/2017	13/02/2017	https://patents.google.com/patent/KR101702055B1/en	https://patentimages.storage.googleapis.com/65/f7/89/90aa0c911e39e7/112015060788313-pat00001.png
KR-101893684-B1	Method and Apparatus for deep learning based algorithm for speech intelligibility prediction of vocoders	국방과학연구소	김남수, 배수현, 최인규	24/02/2017	24/02/2017	30/08/2018	30/08/2018	https://patents.google.com/patent/KR101893684B1/en	https://patentimages.storage.googleapis.com/54/bc/0e/47b44bc4367c2e/112017019212782-pat00001.png
US-2015066499-A1	Monaural speech filter	Ohio State Innovation Foundation	Deliang Wang, Yuxuan Wang	30/03/2012	29/03/2013	05/03/2015		https://patents.google.com/patent/US20150066499A1/en	https://patentimages.storage.googleapis.com/9a/20/13/708b9e213517a8/US20150066499A1-20150305-D00000.png
KR-101701250-B1	Multi-layered neuron array for deep belief network and neuron array operating method	서울대학교산학협력단	김재하, 최윤주, 백승헌	03/08/2015	03/08/2015	01/02/2017	01/02/2017	https://patents.google.com/patent/KR101701250B1/en	https://patentimages.storage.googleapis.com/c9/bf/4c/fcbf77130863d5/112015075172125-pat00009.png
US-2017255648-A1	Object recognition of feature-sparse or texture-limited subject matter	A9.Com, Inc.	Simant Dube, Edward Hsiao	13/03/2014	22/05/2017	07/09/2017		https://patents.google.com/patent/US20170255648A1/en	https://patentimages.storage.googleapis.com/2c/90/4a/6a4d666680d8e4/US20170255648A1-20170907-D00000.png
US-2012065976-A1	Deep belief network for large vocabulary continuous speech recognition	Microsoft Corporation	Li Deng, Dong Yu, George Edward Dahl	15/09/2010	15/09/2010	15/03/2012		https://patents.google.com/patent/US20120065976A1/en	https://patentimages.storage.googleapis.com/35/c9/84/1feb6ebafa403e/US20120065976A1-20120315-D00000.png
US-2018067918-A1	Language identification using recurrent neural networks	Apple Inc.	Jerome R. Bellegarda, Jannes G. DOLFING	07/09/2016	27/09/2017	08/03/2018		https://patents.google.com/patent/US20180067918A1/en	https://patentimages.storage.googleapis.com/17/e4/2e/b1a750a8fbadc2/US20180067918A1-20180308-D00000.png
US-2018046905-A1	Efficient Data Access Control Device for Neural Network Hardware Acceleration System	Beijing Deephi Intelligence Technology Co., Ltd	Yubin Li, Song Han, Yi Shan	12/08/2016	26/12/2016	15/02/2018		https://patents.google.com/patent/US20180046905A1/en	https://patentimages.storage.googleapis.com/16/f7/5c/f6778fd58f4db6/US20180046905A1-20180215-D00000.png
US-2014180989-A1	System and method for parallelizing convolutional neural networks	Google Inc.	Alexander Krizhevsky, Ilya Sutskever, Geoffrey E. Hinton	24/12/2012	18/09/2013	26/06/2014		https://patents.google.com/patent/US20140180989A1/en	https://patentimages.storage.googleapis.com/6f/63/1a/c5d3cb026556cc/US20140180989A1-20140626-D00000.png
US-2015019214-A1	Method and device for parallel processing in model training	Tencent Technology (Shenzhen) Company Limited	Eryu Wang, Li Lu, Xiang Zhang, Haibo LIU, Feng Rao, Lou Li, Shuai Yue, Bo Chen	10/07/2013	16/12/2013	15/01/2015		https://patents.google.com/patent/US20150019214A1/en	https://patentimages.storage.googleapis.com/4b/a3/98/2a8091084c1b58/US20150019214A1-20150115-D00000.png
US-9886948-B1	Neural network processing of multiple feature streams using max pooling and restricted connectivity	Amazon Technologies, Inc.	Sri Venkata Surya Siva Rama Krishna Garimella, Bjorn Hoffmeister	05/01/2015	05/01/2015	06/02/2018	06/02/2018	https://patents.google.com/patent/US9886948B1/en	https://patentimages.storage.googleapis.com/a3/24/3f/6151b1f1460f1b/US09886948-20180206-D00000.png
US-2017372155-A1	Image Quality Score Using A Deep Generative Machine-Learning Model	Siemens Healthcare Gmbh	Benjamin L. Odry, Boris Mailhe, Hasan Ertan Cetingul, Xiao Chen, Mariappan S. Nadar	23/06/2016	26/05/2017	28/12/2017		https://patents.google.com/patent/US20170372155A1/en	https://patentimages.storage.googleapis.com/e1/16/e9/62c33f77499302/US20170372155A1-20171228-D00000.png
US-2015112684-A1	Content-Aware Speaker Recognition	Sri International	Nicolas Scheffer, Yun Lei	17/10/2013	29/04/2014	23/04/2015		https://patents.google.com/patent/US20150112684A1/en	https://patentimages.storage.googleapis.com/c0/ab/5f/77f604fbd52a2b/US20150112684A1-20150423-D00000.png
US-2017286774-A1	Deep data association for online multi-class multi-object tracking	Xerox Corporation	Adrien GAIDON	04/04/2016	04/04/2016	05/10/2017		https://patents.google.com/patent/US20170286774A1/en	https://patentimages.storage.googleapis.com/fc/d8/c8/961b17ef0ca46a/US20170286774A1-20171005-D00000.png
CN-103117060-A	Modeling approach and modeling system of acoustic model used in speech recognition	中国科学院声学研究所, 北京中科信利技术有限公司	颜永红, 肖业鸣, 潘接林	18/01/2013	18/01/2013	22/05/2013		https://patents.google.com/patent/CN103117060A/en
US-2017061326-A1	Method for improving performance of a trained machine learning model	Qualcomm Incorporated	Sachin Subhash TALATHI, Aniket Vartak	25/08/2015	23/09/2015	02/03/2017		https://patents.google.com/patent/US20170061326A1/en	https://patentimages.storage.googleapis.com/28/7a/33/f8f556d196cfd3/US20170061326A1-20170302-D00000.png
KR-101779800-B1	System and method for evaluating multifaceted growth based on machine learning	이재준	이재준, 강창호	27/09/2016	27/09/2016	19/09/2017	19/09/2017	https://patents.google.com/patent/KR101779800B1/en	https://patentimages.storage.googleapis.com/1b/7c/14/222f42a7b0e161/112016093632868-pat00006.png
WO-2018016608-A1	Neural network apparatus, vehicle control system, decomposition device, and program	株式会社デンソーアイティーラボラトリ	満 安倍	21/07/2016	20/07/2017	25/01/2018		https://patents.google.com/patent/WO2018016608A1/en	https://patentimages.storage.googleapis.com/20/5d/28/56856a400b17cb/JPOXMLDOC01-appb-D000018.png
US-2018075339-A1	Neural network hardware accelerator architectures and operating method thereof	SK Hynix Inc.	Kenneth C. Ma, Dongwook Suh	09/09/2016	11/08/2017	15/03/2018		https://patents.google.com/patent/US20180075339A1/en	https://patentimages.storage.googleapis.com/20/82/6b/ce6c8bf07225da/US20180075339A1-20180315-D00000.png
US-2017032244-A1	Learning a model for recognition processing	International Business Machines Corporation	Gakuto Kurata	31/07/2015	31/07/2015	02/02/2017		https://patents.google.com/patent/US20170032244A1/en	https://patentimages.storage.googleapis.com/1c/a4/58/d2c06b6d413fc0/US20170032244A1-20170202-D00000.png
CN-105844331-B	Neural network training system and the neural network system	富士通株式会社	陈理, 王淞, 范伟, 孙俊, 直井聪	15/01/2015	15/01/2015	25/05/2018	25/05/2018	https://patents.google.com/patent/CN105844331B/en
US-2018251153-A1	Autonomous Trailer Hitching Using Neural Network	Continental Automotive Systems, Inc.	Dalong Li, Keja Rowe, Ibro Muharemovic	03/03/2017	01/03/2018	06/09/2018		https://patents.google.com/patent/US20180251153A1/en	https://patentimages.storage.googleapis.com/99/13/96/0719d8fcf28fc3/US20180251153A1-20180906-D00000.png
US-2018276525-A1	Method and neural network system for human-computer interaction, and user equipment	Huawei Technologies Co., Ltd.	Xin Jiang, Zhengdong Lu, Hang Li	03/12/2015	31/05/2018	27/09/2018		https://patents.google.com/patent/US20180276525A1/en	https://patentimages.storage.googleapis.com/93/49/c2/bc322c85374254/US20180276525A1-20180927-D00000.png
CN-104778448-A	Structure adaptive CNN (Convolutional Neural Network)-based face recognition method	孙建德	孙建德, 赵冬, 李静	24/03/2015	24/03/2015	15/07/2015		https://patents.google.com/patent/CN104778448A/en
US-2017103752-A1	Latency constraints for acoustic modeling	Google Inc.	Andrew W. Senior, Hasim Sak, Kanury Kanishka Rao	09/10/2015	09/10/2015	13/04/2017		https://patents.google.com/patent/US20170103752A1/en	https://patentimages.storage.googleapis.com/3e/e6/87/3ba5e99440f170/US20170103752A1-20170413-D00000.png
US-2018068218-A1	Neural network based recognition apparatus and method of training neural network	Samsung Electronics Co., Ltd.	Byungin Yoo, Youngsung KIM, Youngjun KWAK, Chang Kyu Choi	07/09/2016	20/03/2017	08/03/2018		https://patents.google.com/patent/US20180068218A1/en	https://patentimages.storage.googleapis.com/5f/e4/d7/ae60e1007b6634/US20180068218A1-20180308-D00000.png
EP-3026600-A2	Method and apparatus for extending neural network	Samsung Electronics Co., Ltd	Heeyoul CHOI	27/11/2014	26/10/2015	01/06/2016		https://patents.google.com/patent/EP3026600A2/en	https://patentimages.storage.googleapis.com/bc/7b/0b/dc9258c7cea064/imgf0001.png
US-2018240013-A1	Cooperatively training and/or using separate input and subsequent content neural networks for information retrieval	Google Inc.	Brian Strope, Yun-hsuan Sung, Matthew Henderson, Rami Al-Rfou', Raymond Kurzweil	17/02/2017	31/03/2017	23/08/2018		https://patents.google.com/patent/US20180240013A1/en	https://patentimages.storage.googleapis.com/5e/28/40/6c3f7a18a55a4e/US20180240013A1-20180823-D00000.png
US-2016180214-A1	Sharp discrepancy learning	Google Inc.	Dimitri Kanevsky, Ignacio Lopez Moreno, Dmitrii Vladimirovich Ulianov	19/12/2014	19/12/2014	23/06/2016		https://patents.google.com/patent/US20160180214A1/en	https://patentimages.storage.googleapis.com/93/a5/c2/7b7be6c0e5b314/US20160180214A1-20160623-D00000.png
US-2017011738-A1	Generating acoustic models	Google Inc.	Andrew W. Senior, Hasim Sak, Kanury Kanishka Rao	09/07/2015	08/07/2016	12/01/2017		https://patents.google.com/patent/US20170011738A1/en	https://patentimages.storage.googleapis.com/ec/0e/26/134d0a72b3b474/US20170011738A1-20170112-D00000.png
US-2018046895-A1	Device and method for implementing a sparse neural network	DeePhi Technology Co., Ltd.	Dongliang XIE, Junlong KANG, Song Han	12/08/2016	22/08/2016	15/02/2018		https://patents.google.com/patent/US20180046895A1/en	https://patentimages.storage.googleapis.com/e4/63/d1/08a64da569dda4/US20180046895A1-20180215-D00000.png
US-2018240219-A1	Denoising medical images by learning sparse image representations with a deep unfolding approach	Siemens Healthcare Gmbh	Katrin Mentl, Boris Mailhe, Mariappan S. Nadar	22/02/2017	12/02/2018	23/08/2018		https://patents.google.com/patent/US20180240219A1/en	https://patentimages.storage.googleapis.com/2f/ad/38/02b0bd95524a8f/US20180240219A1-20180823-D00000.png
CN-107203808-B	Species binary convolution means and the corresponding binary convolutional neural network processor	中国科学院计算技术研究所	韩银和, 许浩博, 王颖	08/05/2017	08/05/2017	01/06/2018	01/06/2018	https://patents.google.com/patent/CN107203808B/en
CN-107153873-B	Species binary convolutional neural network processor and method of use	中国科学院计算技术研究所	韩银和, 许浩博, 王颖	08/05/2017	08/05/2017	01/06/2018	01/06/2018	https://patents.google.com/patent/CN107153873B/en
US-2018129935-A1	Convolutional neural network system and operation method thereof	Electronics And Telecommunications Research Institute	Jin Kyu Kim, Byung Jo Kim, Seong Min Kim, Ju-Yeob Kim, Mi Young Lee, Joo Hyun Lee	07/11/2016	07/11/2017	10/05/2018		https://patents.google.com/patent/US20180129935A1/en	https://patentimages.storage.googleapis.com/8f/da/82/8a5a9cb7878f7c/US20180129935A1-20180510-D00000.png
US-2018129974-A1	Control systems using deep reinforcement learning	United Technologies Corporation	Michael J. Giering, Kishore K. Reddy, Vivek Venugopalan, Amit Surana, Soumalya Sarkar	04/11/2016	30/10/2017	10/05/2018		https://patents.google.com/patent/US20180129974A1/en	https://patentimages.storage.googleapis.com/6f/15/98/8bd2ee9911863a/US20180129974A1-20180510-D00000.png
US-2018033449-A1	System and method for performing speech enhancement using a neural network-based combined symbol	Apple Inc.	Lalin S. Theverapperuma, Vasu Iyengar, Sarmad Aziz Malik, Raghavendra Prabhu	01/08/2016	01/08/2016	01/02/2018		https://patents.google.com/patent/US20180033449A1/en	https://patentimages.storage.googleapis.com/0e/53/cb/c0f389dda9d217/US20180033449A1-20180201-D00000.png
US-2018173971-A1	Pedestrian detection neural networks	Waymo Llc	Zhaoyin Jia, Ury Zhilinsky, Yun Jiang, Yimeng Zhang	19/12/2016	19/12/2016	21/06/2018		https://patents.google.com/patent/US20180173971A1/en	https://patentimages.storage.googleapis.com/1b/2b/5b/889d4b19af8e2f/US20180173971A1-20180621-D00000.png
US-2017323199-A1	Method and system for training and neural network models for large number of discrete features for information rertieval	Baidu Usa Llc	Shuang Wu	05/05/2016	05/05/2016	09/11/2017		https://patents.google.com/patent/US20170323199A1/en	https://patentimages.storage.googleapis.com/06/92/e1/0a4bb19caf0f1d/US20170323199A1-20171109-D00000.png
US-2018240031-A1	Active learning system	Twitter, Inc.	Ferenc Huszar, Pietro Berkes, Zehan Wang	17/02/2017	22/01/2018	23/08/2018		https://patents.google.com/patent/US20180240031A1/en	https://patentimages.storage.googleapis.com/fe/b3/f9/62bd0658637ec8/US20180240031A1-20180823-D00000.png
US-2018240017-A1	Difference metric for machine learning-based processing systems	Twitter, Inc.	Ferenc Huszar, Lucas Theis, Pietro Berkes	17/02/2017	27/12/2017	23/08/2018		https://patents.google.com/patent/US20180240017A1/en	https://patentimages.storage.googleapis.com/ce/1e/23/369c85222dc0f4/US20180240017A1-20180823-D00000.png
US-2018075341-A1	Regularization of neural networks	International Business Machines Corporation	Sakyasingha Dasgupta, Takayuki Osogami	09/09/2016	28/12/2016	15/03/2018		https://patents.google.com/patent/US20180075341A1/en	https://patentimages.storage.googleapis.com/57/a7/1b/a9c0d865c5e1b2/US20180075341A1-20180315-D00000.png
US-2018121796-A1	Flexible neural network accelerator and methods therefor	Intel Corporation	Michael E Deisher, Ohad Falik	03/11/2016	03/11/2016	03/05/2018		https://patents.google.com/patent/US20180121796A1/en	https://patentimages.storage.googleapis.com/b2/c0/9d/a428e9c518c83d/US20180121796A1-20180503-D00000.png
US-2018089562-A1	Operation apparatus and method for convolutional neural network	SK Hynix Inc.	Young-Jae JIN, Young-Suk Moon, Hong-Sik Kim	28/09/2016	09/06/2017	29/03/2018		https://patents.google.com/patent/US20180089562A1/en	https://patentimages.storage.googleapis.com/e7/6a/77/23a98921256a76/US20180089562A1-20180329-D00000.png
US-2018068215-A1	Big data processing method for segment-based two-grade deep learning model	Institute Of Acoustics, Chinese Academy Of Sciences, Shanghai 3Ntv Network Technology Co. Ltd.	Jinlin Wang, Jiali You, Yiqiang SHENG, Chaopeng Li	13/03/2015	31/03/2015	08/03/2018		https://patents.google.com/patent/US20180068215A1/en	https://patentimages.storage.googleapis.com/a4/b4/35/4ca2546577519c/US20180068215A1-20180308-D00000.png
CN-106096728-B	Based on deep species on Extreme Learning Machine hazard identification method	南京航空航天大学	周良, 李诗瑶, 谢强, 王增臣	03/06/2016	03/06/2016	24/08/2018	24/08/2018	https://patents.google.com/patent/CN106096728B/en
US-2018046910-A1	Deep Machine Learning to Predict and Prevent Adverse Conditions at Structural Assets	Google Inc.	Michael Greene	10/08/2016	10/08/2016	15/02/2018		https://patents.google.com/patent/US20180046910A1/en	https://patentimages.storage.googleapis.com/97/05/3b/bc2c451294b89c/US20180046910A1-20180215-D00000.png
US-2016284347-A1	Processing audio waveforms	Google Inc.	Tara N. Sainath, Ron J. Weiss, Andrew W. Senior, Kevin William Wilson	27/03/2015	25/03/2016	29/09/2016		https://patents.google.com/patent/US20160284347A1/en	https://patentimages.storage.googleapis.com/3b/44/0f/31f5e49ae41038/US20160284347A1-20160929-D00000.png
US-2016217369-A1	Model compression and fine-tuning	Qualcomm Incorporated	Venkata Sreekanta Reddy ANNAPUREDDY, Daniel Hendricus Franciscus DIJKMAN, David Jonathan Julian	22/01/2015	04/09/2015	28/07/2016		https://patents.google.com/patent/US20160217369A1/en	https://patentimages.storage.googleapis.com/2b/11/80/1f535695a123d8/US20160217369A1-20160728-D00000.png
US-2016364522-A1	Systems and methods for classifying, prioritizing and interpreting genetic variants and therapies using a deep neural network	Deep Genomics Incorporated	Brendan Frey, Michael K.K. LEUNG, Andrew Thomas DELONG, Hui Yuan XIONG, Babak ALIPANAHI, Leo J. Lee, Hannes BRETSCHNEIDER	15/06/2015	15/06/2015	15/12/2016		https://patents.google.com/patent/US20160364522A1/en	https://patentimages.storage.googleapis.com/7d/92/f1/114af0d37c9ce3/US20160364522A1-20161215-D00001.png
US-2016342623-A1	Mobile visual search using deep variant coding	Yahoo! Inc.	JenHao Hsiao, Jia Li	18/05/2015	18/05/2015	24/11/2016		https://patents.google.com/patent/US20160342623A1/en	https://patentimages.storage.googleapis.com/a6/58/8d/9de85e00b4826e/US20160342623A1-20161124-D00000.png
CN-107341447-A	Face verification method based on deep convolutional neural network and evidence K nearest neighbor	华南理工大学	傅予力, 黄志建, 吴小思, 张隆琴	13/06/2017	13/06/2017	10/11/2017		https://patents.google.com/patent/CN107341447A/en
US-2016104058-A1	Generic object detection in images	Microsoft Technology Licensing, Llc	Kaiming He, Jian Sun, Xiangyu ZHANG	09/10/2014	09/02/2015	14/04/2016		https://patents.google.com/patent/US20160104058A1/en	https://patentimages.storage.googleapis.com/a3/53/06/dc61929e713ad0/US20160104058A1-20160414-D00000.png
US-2018089834-A1	Neural network for eye image segmentation and image quality estimation	Magic Leap, Inc.	Alexey SPIZHEVOY, Adrian Kaehler, Vijay Badrinarayanan	29/09/2016	25/05/2017	29/03/2018		https://patents.google.com/patent/US20180089834A1/en	https://patentimages.storage.googleapis.com/01/d0/f5/17dc398d5b5182/US20180089834A1-20180329-D00000.png
US-2018059679-A1	Depth map estimation with stereo images	Ford Global Technologies, Llc	Vahid Taimouri, Michel Cordonnier, Kyoung Min Lee, Bryan Roger Goodman, Gintaras Vincent Puskorius	01/09/2016	01/09/2016	01/03/2018		https://patents.google.com/patent/US20180059679A1/en	https://patentimages.storage.googleapis.com/e0/23/af/f31e7f9424aa81/US20180059679A1-20180301-D00000.png
WO-2018076475-A1	Photovoltaic assembly accelerated degradation model established based on deep approach of learning, and method for predicting photovoltaic assembly lifetime	广东产品质量监督检验研究院	余荣斌, 刘桂雄, 徐欢	26/10/2016	09/12/2016	03/05/2018		https://patents.google.com/patent/WO2018076475A1/en	https://patentimages.storage.googleapis.com/68/55/c4/45ac76638f79fb/PCTCN2016109121-appb-300001.png
US-2014313303-A1	Longitudinal dermoscopic study employing smartphone-based image registration	Digimarc Corporation	Bruce L. Davis, Tony F. Rodriguez, Geoffrey B. Rhoads	18/04/2013	28/05/2014	23/10/2014		https://patents.google.com/patent/US20140313303A1/en	https://patentimages.storage.googleapis.com/c1/a9/f4/3b5aa7334107d7/US20140313303A1-20141023-D00000.png
US-2018218497-A1	Automated segmentation utilizing fully convolutional networks	Arterys Inc.	Daniel Irving GOLDEN, Matthieu Le, Jesse Lieman-Sifry, Hok Kan Lau	27/01/2017	25/01/2018	02/08/2018		https://patents.google.com/patent/US20180218497A1/en	https://patentimages.storage.googleapis.com/b0/cf/ae/fe185fce8c772a/US20180218497A1-20180802-D00000.png
US-2017351941-A1	System and Method for Performing Saliency Detection Using Deep Active Contours	Miovision Technologies Incorporated	Akshaya K. MISHRA, Zhiming LUO, Andrew J. ACHKAR, Justin A. EICHEL	03/06/2016	31/05/2017	07/12/2017		https://patents.google.com/patent/US20170351941A1/en	https://patentimages.storage.googleapis.com/b7/64/37/f511d28dc75640/US20170351941A1-20171207-D00000.png
US-2018157969-A1	Apparatus and Method for Achieving Accelerator of Sparse Convolutional Neural Network	Beijing Deephi Technology Co., Ltd.	Dongliang XIE, Yu Zhang, Yi Shan	05/12/2016	05/12/2017	07/06/2018		https://patents.google.com/patent/US20180157969A1/en	https://patentimages.storage.googleapis.com/fd/c3/65/922c1dd88a1ee0/US20180157969A1-20180607-D00000.png
US-2017300814-A1	Wide and deep machine learning models	Google Inc.	Tal Shaked, Rohan Anil, Hrishikesh Balkrishna Aradhye, Mustafa ispir, Glen Anderson, Wei Chai, Mehmet Levent Koc, Jeremiah Harmsen, Xiaobing LIU, Gregory Sean Corrado, Tushar Deepak Chandra, Heng-Tze Cheng	13/04/2016	29/12/2016	19/10/2017		https://patents.google.com/patent/US20170300814A1/en	https://patentimages.storage.googleapis.com/05/3c/fb/5f71528d4c2a59/US20170300814A1-20171019-D00000.png
US-2018260951-A1	Deep Image-to-Image Recurrent Network with Shape Basis for Automatic Vertebra Labeling in Large-Scale 3D CT Volumes	Siemens Healthcare Gmbh	Dong Yang, Tao Xiong, Daguang Xu, Shaohua Kevin Zhou, Mingqing Chen, Zhoubing XU, Dorin Comaniciu, Jin-hyeong Park	08/03/2017	02/02/2018	13/09/2018		https://patents.google.com/patent/US20180260951A1/en	https://patentimages.storage.googleapis.com/d8/2f/8b/7b23accac88352/US20180260951A1-20180913-D00000.png
US-2018089505-A1	System and method for deep network fusion for fast and robust object detection	Samsung Electronics Co., Ltd.	Mostafa El-Khamy, Xianzhi Du, Jungwon Lee	23/09/2016	16/02/2017	29/03/2018		https://patents.google.com/patent/US20180089505A1/en	https://patentimages.storage.googleapis.com/61/c9/80/527e2ee706e08c/US20180089505A1-20180329-D00000.png
US-2018121802-A1	Method of converting neural network and recognition apparatus using the same	Samsung Electronics Co., Ltd., Universitaet Zuerich	Bodo RUCKAUER, Iulia-Alexandra LUNGU, Yuhuang HU, Michael Pfeiffer	02/11/2016	23/06/2017	03/05/2018		https://patents.google.com/patent/US20180121802A1/en	https://patentimages.storage.googleapis.com/50/4b/1a/7d47945ec5c780/US20180121802A1-20180503-D00000.png
US-2014378810-A1	Physiologic data acquisition and analysis	Digimarc Corporation	Bruce L. Davis, Tony F. Rodriguez, Alastair M. Reed, John Stach, Geoffrey B. Rhoads, William Y. Conwell, Shankar Thagadur Shivappa, Ravi K. Sharma, Richard F. Gibson	18/04/2013	13/05/2014	25/12/2014		https://patents.google.com/patent/US20140378810A1/en	https://patentimages.storage.googleapis.com/97/db/de/008057b1778831/US20140378810A1-20141225-D00000.png
US-2015055783-A1	Statistical modelling, interpolation, measurement and anthropometry based prediction of head-related transfer functions	University Of Maryland	Yuancheng Luo, Ramani Duraiswami, Dmitry N. Zotkin	24/05/2013	27/05/2014	26/02/2015		https://patents.google.com/patent/US20150055783A1/en	https://patentimages.storage.googleapis.com/8c/84/5a/9d72d3ad6aa622/US20150055783A1-20150226-D00000.png
US-2017169815-A1	System and methods for adapting neural network acoustic models	Nuance Communications, Inc.	Puming Zhan, Xinwei Li	10/12/2015	10/12/2015	15/06/2017		https://patents.google.com/patent/US20170169815A1/en	https://patentimages.storage.googleapis.com/ee/ca/8c/04b68a3c80b298/US20170169815A1-20170615-D00000.png
US-5696883-A	Neural network expressing apparatus including refresh of stored synapse load value information	Mitsubishi Denki Kabushiki Kaisha	Yutaka Arima	24/01/1992	03/11/1992	09/12/1997	09/12/1997	https://patents.google.com/patent/US5696883A/en	https://patentimages.storage.googleapis.com/pages/US5696883-1.png
US-2017173262-A1	Medical systems, devices and methods	François Paul VELTZ	François Paul VELTZ	01/03/2017	01/03/2017	22/06/2017		https://patents.google.com/patent/US20170173262A1/en	https://patentimages.storage.googleapis.com/66/80/df/5950afff15ba24/US20170173262A1-20170622-D00000.png
US-2004133531-A1	Neural network training data selection using memory reduced cluster analysis for field model development	Dingding Chen, Quirein John A., Wiener Jacky M., Grable Jeffery L., Syed Hamid, Smith Harry D.	Dingding Chen, John Quirein, Jacky Wiener, Jeffery Grable, Syed Hamid, Harry Smith	06/01/2003	21/03/2003	08/07/2004		https://patents.google.com/patent/US20040133531A1/en	https://patentimages.storage.googleapis.com/2e/25/4a/f55a221b3075aa/US20040133531A1-20040708-D00000.png
US-2015125049-A1	Systems and methods for facial representation	Facebook, Inc.	Yaniv Taigman, Ming Yang, Marc'aurelio Ranzato	04/11/2013	31/10/2014	07/05/2015		https://patents.google.com/patent/US20150125049A1/en	https://patentimages.storage.googleapis.com/23/ef/05/08b0be9e2eb30e/US20150125049A1-20150507-D00000.png
US-5572028-A	Multi-element dosimetry system using neural network	Saint-Gobain/Norton Industrial Ceramics Corporation	Marko Moscovitch, Joseph E. Rotunda	20/10/1994	20/10/1994	05/11/1996	05/11/1996	https://patents.google.com/patent/US5572028A/en	https://patentimages.storage.googleapis.com/pages/US5572028-1.png
US-2016196488-A1	Neural network computing device, system and method	Byungik Ahn	Byungik Ahn	02/08/2013	31/07/2014	07/07/2016		https://patents.google.com/patent/US20160196488A1/en	https://patentimages.storage.googleapis.com/cd/61/d9/65175153a0e205/US20160196488A1-20160707-D00000.png
US-9141916-B1	Using embedding functions with a deep network	Google Inc.	Gregory S. Corrado, Kai Chen, Jeffrey A. Dean, Gary R. Holt, Julian P. Grady, Sharat Chikkerur, David W. Sculley	29/06/2012	14/03/2013	22/09/2015	22/09/2015	https://patents.google.com/patent/US9141916B1/en	https://patentimages.storage.googleapis.com/6e/72/68/b57342340667fb/US09141916-20150922-D00000.png
US-9690938-B1	Methods and apparatus for machine learning based malware detection	Invincea, Inc.	Joshua Daniel Saxe, Konstantin Berlin	05/08/2015	04/08/2016	27/06/2017	27/06/2017	https://patents.google.com/patent/US9690938B1/en	https://patentimages.storage.googleapis.com/5e/83/c8/42841cb2e60fb6/US09690938-20170627-D00000.png
CN-103544506-A	Method and device for classifying images on basis of convolutional neural network	Tcl集团股份有限公司	周龙沙, 邵诗强	12/10/2013	12/10/2013	29/01/2014		https://patents.google.com/patent/CN103544506A/en
US-2015161993-A1	Systems and methods for applying speaker adaption techniques to correlated features	International Business Machines Corporation	Tara N. Sainath, George A. Saon	06/12/2013	25/06/2014	11/06/2015		https://patents.google.com/patent/US20150161993A1/en	https://patentimages.storage.googleapis.com/91/24/02/13672e591350b5/US20150161993A1-20150611-D00000.png
US-2014278426-A1	Data shredding for speech recognition acoustic model training under data retention restrictions	Nuance Communications, Inc.	Uwe Helmut Jost, Philip Charles Woodland, Marcel Katz, Syed Raza Shahid, Paul J. Vozila, William F. Ganong, III	13/03/2013	13/03/2013	18/09/2014		https://patents.google.com/patent/US20140278426A1/en	https://patentimages.storage.googleapis.com/3b/37/01/c21042cf7a9bf8/US20140278426A1-20140918-D00000.png
US-2016098844-A1	Systems, methods, and computer program products for searching and sorting images by aesthetic quality	EyeEm Mobile GmbH	Appu Shaji, Ramzi Rizk	03/10/2014	29/05/2015	07/04/2016		https://patents.google.com/patent/US20160098844A1/en	https://patentimages.storage.googleapis.com/d1/a1/33/1eeccae5a93034/US20160098844A1-20160407-D00000.png
US-5568590-A	Image processing using genetic mutation of neural network parameters	Xaos Tools	Michael Tolson	17/12/1993	17/12/1993	22/10/1996	22/10/1996	https://patents.google.com/patent/US5568590A/en	https://patentimages.storage.googleapis.com/pages/US5568590-1.png
US-2014149112-A1	Combining auditory attention cues with phoneme posterior scores for phone/vowel/syllable boundary detection	Sony Computer Entertainment Inc.	Ozlem Kalinli-Akbacak	29/11/2012	23/05/2013	29/05/2014		https://patents.google.com/patent/US20140149112A1/en	https://patentimages.storage.googleapis.com/21/6c/ad/b910f49114970d/US20140149112A1-20140529-D00000.png
US-2018276528-A1	Image Retrieval Method Based on Variable-Length Deep Hash Learning	Sun Yat-Sen University	Liang Lin, Ruimao Zhang, Qing Wang, Bo Jiang	03/12/2015	25/05/2018	27/09/2018		https://patents.google.com/patent/US20180276528A1/en	https://patentimages.storage.googleapis.com/4a/30/f9/0fd47d59623723/US20180276528A1-20180927-D00000.png
US-2018181838-A1	Convolutional neural network system and operation method thereof	Samsung Electronics Co., Ltd.	Seung-Soo Yang	22/12/2016	03/11/2017	28/06/2018		https://patents.google.com/patent/US20180181838A1/en	https://patentimages.storage.googleapis.com/d1/10/7e/fcf8126fffd4b1/US20180181838A1-20180628-D00000.png
US-5548684-A	Artificial neural network viterbi decoding system and method	Georgia Tech Research Corporation	Xiao-an Wang, Stephen B. Wicker	22/04/1994	22/04/1994	20/08/1996	20/08/1996	https://patents.google.com/patent/US5548684A/en	https://patentimages.storage.googleapis.com/pages/US5548684-2.png
US-2016078339-A1	Learning Student DNN Via Output Distribution	Microsoft Technology Licensing, Llc	Jinyu Li, Rui Zhao, Jui-Ting Huang, Yifan Gong	12/09/2014	14/09/2015	17/03/2016		https://patents.google.com/patent/US20160078339A1/en	https://patentimages.storage.googleapis.com/3b/29/a6/43cd23bd7f73ef/US20160078339A1-20160317-D00000.png
US-2017108236-A1	Environment control system	Lucis Technologies Holding Limited	Shan Guan, Tao Zhao	03/04/2015	29/05/2015	20/04/2017		https://patents.google.com/patent/US20170108236A1/en	https://patentimages.storage.googleapis.com/58/6e/92/51b64716438553/US20170108236A1-20170420-D00000.png
CN-103400577-A	Acoustic model building method and device for multi-language voice identification	百度在线网络技术（北京）有限公司	苏丹, 尹钊	01/08/2013	01/08/2013	20/11/2013		https://patents.google.com/patent/CN103400577A/en
US-2016098386-A1	System and method for unsupervised text normalization using distributed representation of words	At&T Intellectual Property I, L.P.	Vivek Kumar RANGARAJAN SRIDHAR	03/10/2014	03/10/2014	07/04/2016		https://patents.google.com/patent/US20160098386A1/en	https://patentimages.storage.googleapis.com/b2/c5/2b/39448f0cc32028/US20160098386A1-20160407-D00000.png
US-2015199963-A1	Mobile speech recognition hardware accelerator	Google Inc.	Juha-Pekka Maaninen	23/10/2012	23/10/2012	16/07/2015		https://patents.google.com/patent/US20150199963A1/en	https://patentimages.storage.googleapis.com/ee/43/28/03ff8f47df481b/US20150199963A1-20150716-D00000.png
US-7333963-B2	Cognitive memory and auto-associative neural network based search engine for computer and network located images and photographs	Bernard Widrow, Juan Carlos Aragon, Brian Mitchell Percival	Bernard Widrow, Juan Carlos Aragon, Brian Mitchell Percival	07/10/2004	07/10/2005	19/02/2008	19/02/2008	https://patents.google.com/patent/US7333963B2/en	https://patentimages.storage.googleapis.com/0b/a4/e2/cf61cf8bad97e9/US07333963-20080219-D00001.png
US-2016148078-A1	Convolutional Neural Network Using a Binarized Convolution Layer	Adobe Systems Incorporated	Xiaohui SHEN, Haoxiang Li, Zhe Lin, Jonathan W. Brandt	20/11/2014	20/11/2014	26/05/2016		https://patents.google.com/patent/US20160148078A1/en	https://patentimages.storage.googleapis.com/33/0b/4f/563b5208a5b33e/US20160148078A1-20160526-D00000.png
CN-104463172-A	Face feature extraction method based on face feature point shape drive depth model	中国科学院重庆绿色智能技术研究院	刘艳飞, 程诚, 周祥东, 周曦	09/12/2014	09/12/2014	25/03/2015		https://patents.google.com/patent/CN104463172A/en
US-2012056800-A1	System for fast, probabilistic skeletal tracking	Microsoft Corporation	Oliver Williams, Ryan Geiss	07/09/2010	07/09/2010	08/03/2012		https://patents.google.com/patent/US20120056800A1/en	https://patentimages.storage.googleapis.com/e7/58/f0/73708c8cc10ed1/US20120056800A1-20120308-D00000.png
US-2009106223-A1	Enterprise relevancy ranking using a neural network	Microsoft Corporation	Dmitriy Meyerzon, Yauhen Shnitko, Chris J.C. Burges, Michael James Taylor	18/10/2007	18/10/2007	23/04/2009		https://patents.google.com/patent/US20090106223A1/en
US-2012016435-A1	Optimal deep brain stimulation therapy with q learning	Sorin Crm Sas	Rami Rom	22/03/2009	18/03/2010	19/01/2012		https://patents.google.com/patent/US20120016435A1/en	https://patentimages.storage.googleapis.com/e1/49/70/c09daa9a214197/US20120016435A1-20120119-D00000.png
US-2016358619-A1	Multi-Microphone Speech Recognition Systems and Related Techniques	Apple Inc.	Sean A. Ramprashad, Harvey D. Thornburg, Arvindh KRISHNASWAMY, Aram M. Lindahl	06/06/2015	06/06/2015	08/12/2016		https://patents.google.com/patent/US20160358619A1/en	https://patentimages.storage.googleapis.com/ee/fe/18/88782168e7f406/US20160358619A1-20161208-D00000.png
US-2007011114-A1	Ensembles of neural networks with different input sets	Halliburton Energy Services, Inc.	Dingding Chen, John Quirein, Harry Smith, Syed Hamid, Jeffery Grable	24/06/2005	24/06/2005	11/01/2007		https://patents.google.com/patent/US20070011114A1/en	https://patentimages.storage.googleapis.com/ab/35/1e/a7d3a3bb5c099b/US20070011114A1-20070111-D00000.png
US-2012254086-A1	Deep convex network with joint use of nonlinear random projection, restricted boltzmann machine and batch-based parallelizable optimization	Microsoft Corporation	Li Deng, Dong Yu, Alejandro Acero	31/03/2011	31/03/2011	04/10/2012		https://patents.google.com/patent/US20120254086A1/en	https://patentimages.storage.googleapis.com/da/27/95/e04d7042e8425f/US20120254086A1-20121004-D00000.png
CN-104077595-A	Deep belief network image recognition method based on Bayesian regularization	北京工业大学	乔俊飞, 潘广源, 韩红桂, 柴伟	15/06/2014	15/06/2014	01/10/2014		https://patents.google.com/patent/CN104077595A/en
RU-2424561-C2	Training convolutional neural network on graphics processing units	Майкрософт Корпорейшн	Сиддхарта ПУРИ (US), Сиддхарта ПУРИ	31/08/2005	17/08/2006	20/07/2011	20/07/2011	https://patents.google.com/patent/RU2424561C2/en	https://patentimages.storage.googleapis.com/ce/9a/fe/e26afa8a0f18e8/00000119.png
US-2016054452-A1	System and Method for Detecting Objects Obstructing a Driver's View of a Road	Nec Laboratories America, Inc.	Eric Cosatto, Hans Peter Graf	20/08/2014	20/08/2015	25/02/2016		https://patents.google.com/patent/US20160054452A1/en	https://patentimages.storage.googleapis.com/2f/59/19/491d120caf6085/US20160054452A1-20160225-D00000.png
US-2017236512-A1	Processing spoken commands to control distributed audio outputs	Amazon Technologies, Inc.	Robert Williams, Steven Todd Rabuchin, Gregory Michael Hart	12/02/2016	29/03/2016	17/08/2017		https://patents.google.com/patent/US20170236512A1/en	https://patentimages.storage.googleapis.com/6b/a5/b3/47e2b778fd5e8b/US20170236512A1-20170817-D00000.png
US-2015127327-A1	Context-dependent state tying using a neural network	Google Inc.	Michiel A.U. Bacchiani, David Rybach	01/11/2013	20/05/2014	07/05/2015		https://patents.google.com/patent/US20150127327A1/en	https://patentimages.storage.googleapis.com/ed/61/a6/f54aa4edc26310/US20150127327A1-20150507-D00000.png
US-2017053169-A1	Object detection and analysis via unmanned aerial vehicle	Motionloft, Inc.	Mark Cuban, Joyce Reitman, Jeffrey Orion Pritchard	20/08/2015	20/08/2015	23/02/2017		https://patents.google.com/patent/US20170053169A1/en	https://patentimages.storage.googleapis.com/14/85/e2/8c378c87f92781/US20170053169A1-20170223-D00000.png
US-8306931-B1	Detecting, classifying, and tracking abnormal data in a data stream	Data Fusion & Neural Networks, LLC	Christopher Bowman, Duane DeSieno	06/08/2009	06/08/2009	06/11/2012	06/11/2012	https://patents.google.com/patent/US8306931B1/en	https://patentimages.storage.googleapis.com/14/09/c7/0f51e60a088ac4/US08306931-20121106-D00000.png
US-2016299685-A1	Neural network for keyboard input decoding	Google Inc.	Shumin Zhai, Thomas Breuel, Ouais Alsharif, Yu Ouyang, Francoise Beaufays, Johan Schalkwyk	10/04/2015	10/04/2015	13/10/2016		https://patents.google.com/patent/US20160299685A1/en	https://patentimages.storage.googleapis.com/6f/73/f5/4281ef64d2fe7f/US20160299685A1-20161013-D00000.png
US-2016179844-A1	Neural Network Image Curation Control	Adobe Systems Incorporated	Xiaohui SHEN, Xin Lu, Zhe Lin, Radomir Mech	17/12/2014	17/12/2014	23/06/2016		https://patents.google.com/patent/US20160179844A1/en	https://patentimages.storage.googleapis.com/6d/67/2a/f636b3b033aff1/US20160179844A1-20160623-D00000.png
CN-102902966-A	Super-resolution face recognition method based on deep belief networks	大连理工大学	樊鑫, 林妙真	12/10/2012	12/10/2012	30/01/2013		https://patents.google.com/patent/CN102902966A/en
US-2005246297-A1	Genetic algorithm based selection of neural network ensemble for processing well logging data	Dingding Chen, Syed Hamid, Smith Harry D Jr	Dingding Chen, Syed Hamid, Harry Smith	26/03/2004	26/03/2004	03/11/2005		https://patents.google.com/patent/US20050246297A1/en	https://patentimages.storage.googleapis.com/34/7b/09/5b9ac3e71f8a34/US20050246297A1-20051103-D00000.png
US-2014279774-A1	Classifying Resources Using a Deep Network	Google Inc.	Qingzhou Wang, Yu Liang, Ke Yang, Kai Chen	13/03/2013	13/03/2013	18/09/2014		https://patents.google.com/patent/US20140279774A1/en	https://patentimages.storage.googleapis.com/5d/96/f0/fd6600eac08f8b/US20140279774A1-20140918-D00000.png
US-5442555-A	Combined expert system/neural networks method for process fault diagnosis	Argonne National Laboratory	Jaques Reifman, Thomas Y. C. Wei	18/05/1992	07/10/1993	15/08/1995	15/08/1995	https://patents.google.com/patent/US5442555A/en	https://patentimages.storage.googleapis.com/pages/US5442555-1.png
CN-101986358-A	Neural network and fuzzy control fused electrical fire intelligent alarm method	彭浩明	彭浩明	31/08/2010	31/08/2010	16/03/2011		https://patents.google.com/patent/CN101986358A/en
US-2014279773-A1	Scoring Concept Terms Using a Deep Network	Google Inc.	Kai Chen, Xiaodan Song, Gregory S. Corrado, Kun Zhang, Jeffrey A. Dean, Bahman Rabii	13/03/2013	13/03/2013	18/09/2014		https://patents.google.com/patent/US20140279773A1/en	https://patentimages.storage.googleapis.com/38/d6/45/676dc6cd770417/US20140279773A1-20140918-D00000.png
US-7117056-B2	CNC control unit with learning ability for machining centers	Joze Balic	Joze Balic	27/03/2002	02/05/2005	03/10/2006	03/10/2006	https://patents.google.com/patent/US7117056B2/en	https://patentimages.storage.googleapis.com/US7117056B2/US07117056-20061003-D00000.png
US-2009141969-A1	Transfer Learning Methods and systems for Feed-Forward Visual Recognition Systems	Nec Laboratories America, Inc.	Kai Yu, Wei Xu, Yihong Gong	29/11/2007	25/11/2008	04/06/2009		https://patents.google.com/patent/US20090141969A1/en	https://patentimages.storage.googleapis.com/US20090141969A1/US20090141969A1-20090604-D00000.png
CN-102982809-A	Conversion method for sound of speaker	中国科学技术大学	陈凌辉, 戴礼荣, 凌震华	11/12/2012	11/12/2012	20/03/2013		https://patents.google.com/patent/CN102982809A/en
US-5828981-A	Generating pore types and synthetic capillary pressure curves from wireline logs using neural networks	Texaco Inc.	Christie Ann Callender, James Joseph Funk, Cynthia Marie Ross, John Benjamin Turbeville, Jr.	11/05/1995	11/05/1995	27/10/1998	27/10/1998	https://patents.google.com/patent/US5828981A/en	https://patentimages.storage.googleapis.com/pages/US5828981-1.png
US-2016034812-A1	Long short-term memory using a spiking neural network	Qualcomm Incorporated	Sarah Paige GIBSON, Yinyin Liu	31/07/2014	29/10/2014	04/02/2016		https://patents.google.com/patent/US20160034812A1/en	https://patentimages.storage.googleapis.com/6c/13/9a/34c3905a48c7c0/US20160034812A1-20160204-D00000.png
CN-103778432-A	Human being and vehicle classification method based on deep belief net	南京邮电大学	孙宁, 吴秦龙, 韩光, 李晓飞	08/01/2014	08/01/2014	07/05/2014		https://patents.google.com/patent/CN103778432A/en
CN-102521671-A	Ultrashort-term wind power prediction method	华北电力大学	李元诚, 杨瑞仙	29/11/2011	29/11/2011	27/06/2012		https://patents.google.com/patent/CN102521671A/en
US-2014260906-A1	Musical Instrument Pickup Signal Processor	Stephen Welch	Stephen Welch	14/03/2013	14/03/2014	18/09/2014		https://patents.google.com/patent/US20140260906A1/en	https://patentimages.storage.googleapis.com/cb/36/1c/172d4402de0ab8/US20140260906A1-20140918-D00000.png
US-2011218950-A1	Method, system, and computer-accessible medium for classification of at least one ictal state	New York University	Piotr W. Mirowski, Deepak Madhavan, Yann LeCun, Ruben Kuzniecky	02/06/2008	02/06/2009	08/09/2011		https://patents.google.com/patent/US20110218950A1/en	https://patentimages.storage.googleapis.com/9d/72/60/62ce8ae77269b4/US20110218950A1-20110908-D00000.png
US-2012041914-A1	System and Method for Effective Caching Using Neural Networks	Durga Deep Tirunagari	Durga Deep Tirunagari	16/08/2010	16/08/2010	16/02/2012		https://patents.google.com/patent/US20120041914A1/en	https://patentimages.storage.googleapis.com/75/04/80/ccd540b81bed2b/US20120041914A1-20120216-D00000.png
US-5172253-A	Neural network model for reaching a goal state	Inernational Business Machines Corporation	Kenton J. Lynne	21/06/1990	12/11/1991	15/12/1992	15/12/1992	https://patents.google.com/patent/US5172253A/en	https://patentimages.storage.googleapis.com/pages/US5172253-1.png
US-2010312734-A1	System and method for cognitive memory and auto-associative neural network based pattern recognition	Bernard Widrow	Bernard Widrow	07/10/2005	16/04/2010	09/12/2010		https://patents.google.com/patent/US20100312734A1/en	https://patentimages.storage.googleapis.com/64/d9/6b/ec396e2168c146/US20100312734A1-20101209-D00000.png
US-2003002731-A1	Pattern recognition with hierarchical networks	Heiko Wersing, Edgar Korner	Heiko Wersing, Edgar Korner	28/05/2001	24/05/2002	02/01/2003		https://patents.google.com/patent/US20030002731A1/en	https://patentimages.storage.googleapis.com/34/85/40/46ba83c957d1f4/US20030002731A1-20030102-D00000.png
US-8898093-B1	Systems and methods for analyzing data using deep belief networks (DBN) and identifying a pattern in a graph	The Boeing Company	John Helmsen	25/06/2012	25/06/2012	25/11/2014	25/11/2014	https://patents.google.com/patent/US8898093B1/en	https://patentimages.storage.googleapis.com/ea/bf/67/8d6d2bbc7f0209/US08898093-20141125-D00000.png
US-2011119215-A1	Hardware analog-digital neural networks	International Business Machines Corporation	Bruce G. Elmegreen, Ralph Linsker, Dennis M. Newns, Bipin Rajendran	13/11/2009	13/11/2009	19/05/2011		https://patents.google.com/patent/US20110119215A1/en	https://patentimages.storage.googleapis.com/d3/71/56/cde16e39b7c809/US20110119215A1-20110519-D00000.png
US-2011029471-A1	Dynamically configurable, multi-ported co-processor for convolutional neural networks	Nec Laboratories America, Inc.	Srimat Chakradhar, Murugan Sankaradas, Venkata S. Jakkula, Srihari Cadambi	30/07/2009	01/02/2010	03/02/2011		https://patents.google.com/patent/US20110029471A1/en	https://patentimages.storage.googleapis.com/03/18/db/5c6cf00441f07e/US20110029471A1-20110203-D00000.png
US-5488589-A	Neural network based three dimensional ocean modeler	The United States Of America As Represented By The Secretary Of The Navy	Christopher M. DeAngelis	18/10/1994	18/10/1994	30/01/1996	30/01/1996	https://patents.google.com/patent/US5488589A/en	https://patentimages.storage.googleapis.com/pages/US5488589-1.png
US-6009185-A	Neural network based contact state estimator	The United States Of America As Represented By The Secretary Of The Navy	Christopher M. DeAngelis, Robert W. Green	07/05/1996	07/05/1996	28/12/1999	28/12/1999	https://patents.google.com/patent/US6009185A/en	https://patentimages.storage.googleapis.com/pages/US6009185-1.png
US-5775330-A	Neurometric assessment of intraoperative anesthetic	Battelle Memorial Institute	Lars J. Kangas, Paul E. Keller	22/07/1996	22/07/1996	07/07/1998	07/07/1998	https://patents.google.com/patent/US5775330A/en	https://patentimages.storage.googleapis.com/pages/US5775330-1.png
US-2010183217-A1	Method and apparatus for image processing	Seung H Sebastian, Murray Joseph F, Viren Jain, Turaga Srinivas C, Moritz Helmstaedter, Winfried Denk	H. Sebastian Seung, Joseph F. Murray, Viren Jain, Srinivas C. Turaga, Moritz Helmstaedter, Winfried Denk	24/04/2007	24/04/2008	22/07/2010		https://patents.google.com/patent/US20100183217A1/en	https://patentimages.storage.googleapis.com/a5/79/8b/6e8e2630a906ce/US20100183217A1-20100722-D00000.png
US-4918618-A	Discrete weight neural network	Analog Intelligence Corporation	Max S. Tomlinson, Jr.	11/04/1988	11/04/1988	17/04/1990	17/04/1990	https://patents.google.com/patent/US4918618A/en	https://patentimages.storage.googleapis.com/pages/US4918618-1.png
US-5226092-A	Method and apparatus for learning in a neural network	Digital Equipment Corporation	Kaihu Chen	28/06/1991	28/06/1991	06/07/1993	06/07/1993	https://patents.google.com/patent/US5226092A/en	https://patentimages.storage.googleapis.com/pages/US5226092-1.png
US-6438493-B1	Method for seismic facies interpretation using textural analysis and neural networks	Exxonmobil Upstream Research Co.	Brian P. West, Steven R. May	29/09/2000	06/09/2001	20/08/2002	20/08/2002	https://patents.google.com/patent/US6438493B1/en	https://patentimages.storage.googleapis.com/fe/0a/82/dee59991d1006a/US06438493-20020820-D00000.png
US-6581048-B1	3-brain architecture for an intelligent decision and control system	Paul J. Werbos	Paul J. Werbos	04/06/1996	04/06/1997	17/06/2003	17/06/2003	https://patents.google.com/patent/US6581048B1/en	https://patentimages.storage.googleapis.com/92/70/ab/7a1f1f21d657de/US06581048-20030617-D00000.png
US-6686270-B1	Dual damascene trench depth monitoring	Advanced Micro Devices, Inc.	Ramkumar Subramanian, Christopher F. Lyons	05/08/2002	05/08/2002	03/02/2004	03/02/2004	https://patents.google.com/patent/US6686270B1/en	https://patentimages.storage.googleapis.com/07/a5/77/9b445f26b59c71/US06686270-20040203-D00000.png
US-5566092-A	Machine fault diagnostics system and method	Caterpillar Inc.	Hsu-Pin Wang, Hsin-Hao Huang, Gerald M. Knapp, Chang-Ching Lin, Shui-Shun Lin, Julie K. Spoerre	30/12/1993	30/12/1993	15/10/1996	15/10/1996	https://patents.google.com/patent/US5566092A/en	https://patentimages.storage.googleapis.com/pages/US5566092-10.png
US-5014219-A	Mask controled neural networks	White James A	James A. White	06/05/1988	06/05/1988	07/05/1991	07/05/1991	https://patents.google.com/patent/US5014219A/en	https://patentimages.storage.googleapis.com/pages/US5014219-1.png
US-2008037804-A1	Neural network filtering techniques for compensating linear and non-linear distortion of an audio transducer	Dts, Inc.	Dmitry V. Shmunk	01/08/2006	01/08/2006	14/02/2008		https://patents.google.com/patent/US20080037804A1/en
US-6560540-B2	Method for mapping seismic attributes using neural networks	Exxonmobil Upstream Research Company	Brian P. West, Steven R. May	29/09/2000	10/07/2002	06/05/2003	06/05/2003	https://patents.google.com/patent/US6560540B2/en	https://patentimages.storage.googleapis.com/38/54/b9/d3b76fa1784e46/US06560540-20030506-D00000.png
US-2015306761-A1	Trainable convolutional network apparatus and methods for operating a robotic vehicle	Brain Corporation	Peter O'Connor, Eugene Izhikevich	29/04/2014	29/04/2014	29/10/2015		https://patents.google.com/patent/US20150306761A1/en	https://patentimages.storage.googleapis.com/20/54/aa/c55fe6489bf6b3/US20150306761A1-20151029-D00000.png
US-7587373-B2	Neural network based well log synthesis with reduced usage of radioisotopic sources	Halliburton Energy Services, Inc.	Harry D. Smith, Jr., John A. Quirein, Jeffery L. Grable, Dingding Chen	24/06/2005	09/11/2005	08/09/2009	08/09/2009	https://patents.google.com/patent/US7587373B2/en	https://patentimages.storage.googleapis.com/US7587373B2/US07587373-20090908-D00000.png
US-5479579-A	Cascaded VLSI neural network architecture for on-line learning	The United States Of America As Represented By The Administrator Of The National Aeronautics And Space Administration	Tuan A. Duong, Taher Daud, Anilkumar P. Thakoor	04/09/1992	22/09/1994	26/12/1995	26/12/1995	https://patents.google.com/patent/US5479579A/en	https://patentimages.storage.googleapis.com/pages/US5479579-1.png
US-8990133-B1	Apparatus and methods for state-dependent learning in spiking neuron networks	Brain Corporation	Filip Ponulak, Oleg Sinyavskiy	20/12/2012	20/12/2012	24/03/2015	24/03/2015	https://patents.google.com/patent/US8990133B1/en	https://patentimages.storage.googleapis.com/96/73/3d/b1d35eeb40c295/US08990133-20150324-D00000.png
US-5487153-A	Neural network sequencer and interface apparatus	Adaptive Solutions, Inc.	Daniel W. Hammerstrom, Dean W. Mueller, Stephen G. Owens	30/08/1991	24/06/1994	23/01/1996	23/01/1996	https://patents.google.com/patent/US5487153A/en	https://patentimages.storage.googleapis.com/pages/US5487153-1.png
US-2015301796-A1	Speaker verification	Qualcomm Incorporated	Erik Visser, Lae-Hoon Kim, Minho Jin, Yinyi Guo	17/04/2014	16/04/2015	22/10/2015		https://patents.google.com/patent/US20150301796A1/en	https://patentimages.storage.googleapis.com/93/72/7b/f9176bfe1ff950/US20150301796A1-20151022-D00000.png
US-2004143559-A1	System and method for developing artificial intelligence	Ayala Francisco J.	Francisco Ayala	17/01/2003	13/01/2004	22/07/2004		https://patents.google.com/patent/US20040143559A1/en	https://patentimages.storage.googleapis.com/b4/f9/e1/e159cde15ac24a/US20040143559A1-20040722-D00000.png
CN-101008992-A	Method for detecting leakage of pipeline based on artificial neural network	北京市劳动保护科学研究所	丁辉, 王立, 李青春, 董晓国, 张贝克, 陈舜琮, 齐刚	30/12/2006	30/12/2006	01/08/2007		https://patents.google.com/patent/CN101008992A/en
US-6109270-A	Multimodality instrument for tissue characterization	The United States Of America As Represented By The Administrator Of The National Aeronautics And Space Administration	Robert W. Mah, Russell J. Andrews	04/02/1997	02/02/1998	29/08/2000	29/08/2000	https://patents.google.com/patent/US6109270A/en	https://patentimages.storage.googleapis.com/pages/US6109270-2.png
US-2015073804-A1	Deep networks for unit selection speech synthesis	Google Inc.	Andrew W. Senior, Javier Gonzalvo Fructuoso	06/09/2013	06/09/2013	12/03/2015		https://patents.google.com/patent/US20150073804A1/en	https://patentimages.storage.googleapis.com/d4/af/60/6f91632513d4ef/US20150073804A1-20150312-D00000.png
CN-101634605-A	Intelligent gearbox fault diagnosis method based on mixed inference and neural network	北京工业大学	任志强, 辉 叶, 吴丽娟, 张建宇, 李金玉, 梁丽娜, 燕 王, 胥永刚, 高立新	10/04/2009	10/04/2009	27/01/2010		https://patents.google.com/patent/CN101634605A/en
US-7252090-B2	Selection of neurostimulator parameter configurations using neural network	Medtronic, Inc.	Steven M. Goetz	15/09/2003	29/01/2004	07/08/2007	07/08/2007	https://patents.google.com/patent/US7252090B2/en	https://patentimages.storage.googleapis.com/US7252090B2/US07252090-20070807-D00000.png
US-6669631-B2	Deep computing applications in medical device systems	Medtronic, Inc.	Harry Eldrige Norris, Chester G. Nelson	14/06/2000	14/06/2001	30/12/2003	30/12/2003	https://patents.google.com/patent/US6669631B2/en	https://patentimages.storage.googleapis.com/b7/bb/2a/4559dba7e54ecb/US06669631-20031230-D00000.png
US-5991654-A	Apparatus and method for detecting deep vein thrombosis	Kci New Technologies, Inc.	David M. Tumey, Larry Tab Randolph	06/06/1997	06/06/1997	23/11/1999	23/11/1999	https://patents.google.com/patent/US5991654A/en	https://patentimages.storage.googleapis.com/pages/US5991654-1.png
US-5130563-A	Optoelectronic sensory neural network	Washington Research Foundation	Bahram Nabet, Robert B. Darling, Robert B. Pinter	30/11/1989	07/06/1991	14/07/1992	14/07/1992	https://patents.google.com/patent/US5130563A/en	https://patentimages.storage.googleapis.com/pages/US5130563-1.png
US-2008155070-A1	Method of optimizing an interplanetary communications network	The Boeing Company	Hesham El-Damhougy, Keith Jarett	20/12/2006	16/05/2007	26/06/2008		https://patents.google.com/patent/US20080155070A1/en
US-5146541-A	Signal phase pattern sensitive neural network system and method	The United States Of America As Represented By The Secretary Of The Navy	Steven L. Speidel	19/06/1989	19/06/1989	08/09/1992	08/09/1992	https://patents.google.com/patent/US5146541A/en	https://patentimages.storage.googleapis.com/pages/US5146541-1.png
US-4803736-A	Neural networks for machine vision	The Trustees Of Boston University	Stephen Grossberg, Ennio Mingolla	27/11/1985	23/07/1987	07/02/1989	07/02/1989	https://patents.google.com/patent/US4803736A/en	https://patentimages.storage.googleapis.com/pages/US4803736-1.png
US-6078946-A	System and method for management of connection oriented networks	First World Communications, Inc.	William A. Johnson	10/09/1996	10/09/1996	20/06/2000	20/06/2000	https://patents.google.com/patent/US6078946A/en	https://patentimages.storage.googleapis.com/pages/US6078946-1.png
US-7392185-B2	Speech based learning/training system using semantic decoding	Phoenix Solutions, Inc.	Ian M. Bennett	12/11/1999	25/06/2003	24/06/2008	24/06/2008	https://patents.google.com/patent/US7392185B2/en	https://patentimages.storage.googleapis.com/1c/0d/ab/c2146512062223/US07392185-20080624-D00001.png
US-7146217-B2	Methods and apparatus for effectuating a change in a neural-function of a patient	Northstar Neuroscience, Inc.	Andrew D. Firlik, Alan J. Levy, Bradford Evan Gliner	13/07/2000	07/02/2002	05/12/2006	05/12/2006	https://patents.google.com/patent/US7146217B2/en	https://patentimages.storage.googleapis.com/be/95/80/99604e5988ee8a/US07146217-20061205-D00017.png
US-7010351-B2	Methods and apparatus for effectuating a lasting change in a neural-function of a patient	Northstar Neuroscience, Inc.	Andrew D. Firlik, Jeffrey Balzer, Bradford E. Gliner, Alan J. Levy, Carlton B. Morgan	13/07/2000	08/03/2001	07/03/2006	07/03/2006	https://patents.google.com/patent/US7010351B2/en	https://patentimages.storage.googleapis.com/3a/52/45/54b5d3fdbf4cc3/US07010351-20060307-D00001.png
US-5408424-A	Optimal filtering by recurrent neural networks	Lo; James T.	James T. Lo	28/05/1993	28/05/1993	18/04/1995	18/04/1995	https://patents.google.com/patent/US5408424A/en	https://patentimages.storage.googleapis.com/pages/US5408424-10.png
US-7733224-B2	Mesh network personal emergency response appliance	Bao Tran	Bao Tran	30/06/2006	30/06/2006	08/06/2010	08/06/2010	https://patents.google.com/patent/US7733224B2/en
US-7539533-B2	Mesh network monitoring appliance	Bao Tran	Bao Tran	16/05/2006	16/05/2006	26/05/2009	26/05/2009	https://patents.google.com/patent/US7539533B2/en
US-5712922-A	Neural network optical character recognition system and method for classifying characters in a moving web	Eastman Kodak Company	Kenneth H. Loewenthal, Steven M. Bryant	14/04/1992	15/11/1994	27/01/1998	27/01/1998	https://patents.google.com/patent/US5712922A/en	https://patentimages.storage.googleapis.com/pages/US5712922-10.png
US-6447460-B1	Method for automated exclusion of deep venous thrombosis	Kci Licensing, Inc.	X. Lu Zheng, Tianning Xu, David M. Tumey	09/12/1998	05/04/1999	10/09/2002	10/09/2002	https://patents.google.com/patent/US6447460B1/en	https://patentimages.storage.googleapis.com/ce/69/7b/0b5758e3dabb0a/US06447460-20020910-D00000.png
US-4937872-A	Neural computation by time concentration	American Telephone And Telegraph Company	John J. Hopfield, David W. Tank	03/04/1987	24/07/1989	26/06/1990	26/06/1990	https://patents.google.com/patent/US4937872A/en	https://patentimages.storage.googleapis.com/pages/US4937872-1.png
US-2004068199-A1	Unified probabilistic framework for predicting and detecting seizure onsets in the brain and multitherapeutic device	The Trustees Of The University Of Pennsylvania	Javier Echauz, Rosana Esteller, Brian Litt, George Vachtsevanos	20/10/2000	12/09/2003	08/04/2004		https://patents.google.com/patent/US20040068199A1/en	https://patentimages.storage.googleapis.com/d3/9e/cc/0b785593655ba1/US20040068199A1-20040408-D00000.png
US-6539263-B1	Feedback mechanism for deep brain stimulation	Cornell Research Foundation, Inc.	Nicholas D. Schiff, Keith Purpura, Steven Kalik	11/06/1999	07/06/2000	25/03/2003	25/03/2003	https://patents.google.com/patent/US6539263B1/en	https://patentimages.storage.googleapis.com/b3/34/ee/311918b04f14e6/US06539263-20030325-D00000.png
US-7558622-B2	Mesh network stroke monitoring appliance	Bao Tran	Bao Tran	24/05/2006	24/05/2006	07/07/2009	07/07/2009	https://patents.google.com/patent/US7558622B2/en	https://patentimages.storage.googleapis.com/77/86/5d/baa051676a37cb/US07558622-20090707-D00000.png
US-7209788-B2	Closed loop brain machine interface	Duke University	Miguel A. L. Nicolelis, John K. Chapin, Johan Wessberg	29/10/2001	29/10/2001	24/04/2007	24/04/2007	https://patents.google.com/patent/US7209788B2/en
US-7236831-B2	Methods and apparatus for effectuating a lasting change in a neural-function of a patient	Northstar Neuroscience, Inc.	Andrew D. Firlik, Jeffrey Balzer, Bradford Evan Gliner	13/07/2000	08/04/2003	26/06/2007	26/06/2007	https://patents.google.com/patent/US7236831B2/en	https://patentimages.storage.googleapis.com/US7236831B2/US07236831-20070626-D00000.png
US-2012150679-A1	Energy management system for power transmission to an intelligent electricity grid from a multi-resource renewable energy installation	Lazaris Spyros J	Spyros J. Lazaris	16/02/2012	16/02/2012	14/06/2012		https://patents.google.com/patent/US20120150679A1/en	https://patentimages.storage.googleapis.com/a3/b5/3e/2f5dc0174c3a51/US20120150679A1-20120614-D00000.png
US-7672730-B2	Methods and apparatus for effectuating a lasting change in a neural-function of a patient	Advanced Neuromodulation Systems, Inc.	Andrew D. Firlik, Jeffrey Balzer, Bradford Evan Gliner, Alan J. Levy	08/03/2001	24/06/2003	02/03/2010	02/03/2010	https://patents.google.com/patent/US7672730B2/en	https://patentimages.storage.googleapis.com/US7672730B2/US07672730-20100302-D00000.png
US-2003125786-A1	Methods and apparatus for effectuating a lasting change in a neural-function of a patient	Gliner Bradford Evan, Brad Fowler, Firlik Andrew D., Jeffrey Balzer, Levy Alan J.	Bradford Gliner, Brad Fowler, Andrew Firlik, Jeffrey Balzer, Alan Levy	13/07/2000	27/09/2002	03/07/2003		https://patents.google.com/patent/US20030125786A1/en	https://patentimages.storage.googleapis.com/ea/6d/96/c3eb2049c00834/US20030125786A1-20030703-D00000.png
US-2003130706-A1	Methods and apparatus for effectuating a lasting change in a neural-function of a patient	Sheffield W. Douglas, Firlik Andrew D.	W. Sheffield, Andrew Firlik	13/07/2000	27/09/2002	10/07/2003		https://patents.google.com/patent/US20030130706A1/en	https://patentimages.storage.googleapis.com/0f/d9/5f/1af906d970bb80/US20030130706A1-20030710-D00000.png
US-2007179558-A1	Systems and methods for varying electromagnetic and adjunctive neural therapies	Gliner Bradford E, Jeffrey Balzer, Brad Fowler, Sloan Leif R	Bradford Gliner, Jeffrey Balzer, Brad Fowler, Leif Sloan	30/01/2006	30/01/2006	02/08/2007		https://patents.google.com/patent/US20070179558A1/en	https://patentimages.storage.googleapis.com/bb/cd/c7/dbfcb745e0f6dd/US20070179558A1-20070802-D00000.png
US-2007067003-A1	Closed-loop micro-control system for predicting and preventing epilectic seizures	University Of Florida Research Foundation, Inc.	Justin Sanchez, Paul Carney	14/09/2005	13/09/2006	22/03/2007		https://patents.google.com/patent/US20070067003A1/en	https://patentimages.storage.googleapis.com/3f/46/53/80e782a34f01fd/US20070067003A1-20070322-D00000.png
US-2006217781-A1	Systems and Methods for Treating Disorders of the Central Nervous System by Modulation of Brain Networks	John Michael S	Michael John	24/03/2005	24/03/2006	28/09/2006		https://patents.google.com/patent/US20060217781A1/en	https://patentimages.storage.googleapis.com/6a/c7/d1/909e2359aae16e/US20060217781A1-20060928-D00000.png
US-5841651-A	Closed loop adaptive control of spectrum-producing step using neural networks	The United States Of America As Represented By The United States Department Of Energy	Chi Yung Fu	09/11/1992	09/11/1992	24/11/1998	24/11/1998	https://patents.google.com/patent/US5841651A/en	https://patentimages.storage.googleapis.com/pages/US5841651-2.png
US-6332105-B1	Neural network based automatic limit prediction and avoidance system and method	Georgia Tech Research Corporation	Anthony J. Calise, Jonnalagadda V. R. Prasad, Joseph F. Horn	21/05/1999	22/05/2000	18/12/2001	18/12/2001	https://patents.google.com/patent/US6332105B1/en	https://patentimages.storage.googleapis.com/a0/2b/ad/85ee1be2a1b46a/US06332105-20011218-D00000.png
US-8906360-B2	Light-activated cation channel and uses thereof	The Board Of Trustees Of The Leland Stanford Junior University	Karl Deisseroth, Edward S. Boyden	22/07/2005	24/07/2006	09/12/2014	09/12/2014	https://patents.google.com/patent/US8906360B2/en	https://patentimages.storage.googleapis.com/f4/b9/dc/5ed19650059651/US08906360-20141209-D00001.png
US-5181171-A	Adaptive network for automated first break picking of seismic refraction events and method of operating the same	Atlantic Richfield Company	Michael D. McCormack, Alan D. Rock	20/09/1990	20/09/1990	19/01/1993	19/01/1993	https://patents.google.com/patent/US5181171A/en	https://patentimages.storage.googleapis.com/pages/US5181171-2.png
US-2008077907-A1	Neural network-based system and methods for performing optical proximity correction	Kulkami Anand P	Anand P. Kulkami	21/09/2006	21/09/2007	27/03/2008		https://patents.google.com/patent/US20080077907A1/en	https://patentimages.storage.googleapis.com/US20080077907A1/US20080077907A1-20080327-D00000.png
US-2005004905-A1	Search engine with neural network weighting based on parametric user data	Scott Dresden	Scott Dresden	03/03/2003	29/07/2004	06/01/2005		https://patents.google.com/patent/US20050004905A1/en	https://patentimages.storage.googleapis.com/09/1c/24/a9046466c53bc4/US20050004905A1-20050106-D00000.png
US-2010205541-A1	social network driven indexing system for instantly clustering people with concurrent focus on same topic into on-topic chat rooms and/or for generating on-topic search results tailored to user preferences regarding topic	Jeffrey A. Rapaport	Jeffrey A. Rapaport, Seymour Rapaport, Kenneth Allen Smith, James Beattie, Gideon Gimlan	11/02/2009	11/02/2009	12/08/2010		https://patents.google.com/patent/US20100205541A1/en	https://patentimages.storage.googleapis.com/e3/4e/2f/ce07d95f9e7b86/US20100205541A1-20100812-D00000.png
US-2011307079-A1	Multiscale intra-cortical neural interface system	Board Of Trustees Of Michigan State University, The	Karim Oweiss, Mehdi Aghogolzadeh	29/04/2010	29/04/2011	15/12/2011		https://patents.google.com/patent/US20110307079A1/en	https://patentimages.storage.googleapis.com/46/f6/97/8fbd8888ed48ad/US20110307079A1-20111215-D00000.png
US-2010042565-A1	Mezzazine in-depth data analysis facility	Crossbeam Systems, Inc.	Moisey Akerman	25/09/2000	11/08/2009	18/02/2010		https://patents.google.com/patent/US20100042565A1/en	https://patentimages.storage.googleapis.com/US20100042565A1/US20100042565A1-20100218-D00000.png
US-2010149917-A1	Method For Geophysical and Geological Interpretation of Seismic Volumes In The Domains of Depth, Time, and Age	Matthias Imhof, Ganglin Chen, Gillard Dominique G	Matthias Imhof, Ganglin Chen, Dominique G. Gillard	22/05/2008	20/11/2009	17/06/2010		https://patents.google.com/patent/US20100149917A1/en	https://patentimages.storage.googleapis.com/6e/92/87/821f9a3bc37cae/US20100149917A1-20100617-D00000.png
US-2011002194-A1	Method For Geophysical and Geological Interpretation of Seismic Volumes In The Domains of Depth, Time, and Age	Matthias Imhof, Ganglin Chen, Gillard Dominique G, Pavel Dimitrov	Matthias Imhof, Ganglin Chen, Dominique G. Gillard, Pavel Dimitrov	22/05/2008	14/09/2010	06/01/2011		https://patents.google.com/patent/US20110002194A1/en	https://patentimages.storage.googleapis.com/ac/dd/0b/cd17ea2599ab0d/US20110002194A1-20110106-D00000.png
US-2010080133-A1	Media session identification method for ip networks	Avi Oron	Avi Oron	06/11/2006	01/11/2007	01/04/2010		https://patents.google.com/patent/US20100080133A1/en	https://patentimages.storage.googleapis.com/US20100080133A1/US20100080133A1-20100401-D00000.png
US-2015068069-A1	Personally powered appliance	Alexander Bach Tran, Ha Tran, Bao Tran	Alexander Bach Tran, Ha Tran, Bao Tran	27/07/2013	27/07/2013	12/03/2015		https://patents.google.com/patent/US20150068069A1/en	https://patentimages.storage.googleapis.com/35/3f/9d/712b34b31b6305/US20150068069A1-20150312-D00000.png
US-2010280335-A1	Patient state detection based on supervised machine learning based algorithm	Medtronic, Inc.	David L. Carlson, Timothy J. Denison, Ali H. Shoeb, David E. Linde	30/04/2009	26/01/2010	04/11/2010		https://patents.google.com/patent/US20100280335A1/en	https://patentimages.storage.googleapis.com/bf/75/08/00022294ad2857/US20100280335A1-20101104-D00000.png
US-2008281220-A1	Handheld Home Monitoring Sensors Network Device	Statchip Aps	Reza Sharifpour	04/10/2004	04/10/2005	13/11/2008		https://patents.google.com/patent/US20080281220A1/en	https://patentimages.storage.googleapis.com/US20080281220A1/US20080281220A1-20081113-D00000.png
US-2008275526-A1	Methods and Apparatus for Effectuating a Lasting Change in a Neural Function of a Patient, Including Via Mechanical Force on Neural Tissue	Functional Neuroscience, Nc.	Andres M. Lozano	04/03/2005	06/03/2006	06/11/2008		https://patents.google.com/patent/US20080275526A1/en	https://patentimages.storage.googleapis.com/6f/f5/9d/248bffdc159438/US20080275526A1-20081106-D00010.png
US-2013155061-A1	Autonomous pavement condition assessment	University Of Southern California	Mohammad R. JAHANSHAHI, Farrokh Jazizadeh Karimi, Sami F. Masri, Burcin Becerik-Gerber	16/12/2011	17/12/2012	20/06/2013		https://patents.google.com/patent/US20130155061A1/en	https://patentimages.storage.googleapis.com/7d/60/cd/78d504237df920/US20130155061A1-20130620-D00000.png
WO-03035163-A2	Methods and apparatus for effectuating a lasting change in a neural-function of a patient	Northstar Neuroscience, Inc.	Bradford Evan Gliner, Brad Fowler, Andrew D. Firlik, Jeffrey Balzer, Alan J. Levy	28/09/2001	27/09/2002	01/05/2003		https://patents.google.com/patent/WO2003035163A2/en
CN-102821002-A	Method and system for network flow anomaly detection	中国移动通信集团河南有限公司信阳分公司	杨柳青	09/06/2011	09/06/2011	12/12/2012		https://patents.google.com/patent/CN102821002A/en
